# Supplementary material for: Stage-specific TRIM10 expression regulates erythroid maturation
Source: EMBO Rep. 2025 Oct 30;26(23):5982–6014. doi: 10.1038/s44319-025-00616-0 (PMC12678476; doi:10.1038/s44319-025-00616-0)
Supplement: Supplementary file 2 — Source data Fig. 1 [file 44319_2025_616_MOESM2_ESM.zip]

Archive with 11 entries (11 files):
- 1A/Fig1A_Numerical_data.xlsx
- 1B/Fig1B_Numerical_data.xlsx
- 1C/Fig1C_Numerical_data.xlsx
- 1D/Fig1D_README.txt
- 1E/Fig1E_pellet_D0.tif
- 1E/Fig1E_pellet_D2.tif
- 1E/Fig1E_pellet_D4.tif
- 1E/Fig1E_pellet_D6.tif
- 1E/Fig1E_pellet_D8.tif
- 1F/Fig1F_Numerical_data.xlsx
- 1G/Fig1G_Numerical_data.xlsx
