# Supplementary material for: Stage-specific TRIM10 expression regulates erythroid maturation
Source: EMBO Rep. 2025 Oct 30;26(23):5982–6014. doi: 10.1038/s44319-025-00616-0 (PMC12678476; doi:10.1038/s44319-025-00616-0)
Supplement: Supplementary file 2 — Source data Fig. 1 [file 44319_2025_616_MOESM2_ESM.zip › 1A/Fig1A_Numerical_data.xlsx]

## Sheet: Fig1A
	Fig. 1A Volcano plot
	GSE53983 (TRIM10a expression)
	Data	Erythroid stage name	Value
	hs_proerythroblast_1	ProE	0
	hs_proerythroblast_2	ProE	0.325731
	hs_proerythroblast_3	ProE	-0.456441
	hs_early_basophilic_1	EB	2.40237
	hs_early_basophilic_2	EB	1.73969
	hs_early_basophilic_3	EB	1.31488
	hs_late_basophilic_1	LB	3.92494
	hs_late_basophilic_2	LB	3.22155
	hs_late_basophilic_3	LB	3.32741
	hs_polychromatic_1	Poly	4.10254
	hs_polychromatic_2	Poly	4.25468
	hs_polychromatic_3	Poly	3.86993
	hs_orthochromatic_1	Ortho	2.47518
	hs_orthochromatic_2	Ortho	4.16792
	hs_orthochromatic_3	Ortho	4.22417
