# Supplementary material for: Stage-specific TRIM10 expression regulates erythroid maturation
Source: EMBO Rep. 2025 Oct 30;26(23):5982–6014. doi: 10.1038/s44319-025-00616-0 (PMC12678476; doi:10.1038/s44319-025-00616-0)
Supplement: Supplementary file 2 — Source data Fig. 1 [file 44319_2025_616_MOESM2_ESM.zip › 1B/Fig1B_Numerical_data.xlsx]

## Sheet: Fig1B
	Fig. 1B Line graph
	GSE22552 (Relative expression to CFU-E)
	Erythroid stage			TRIM10a	HBA	HBB
	CFU-E (Transformed read count)			4.35643	10.3642	5.97913
				4.36603	11.1353	6.8813
				4.25281	12.4911	6.98327
	Relative expression to CFU-E			1.00725	0.914741	0.903934
				1.00947	0.982798	1.04033
				0.983288	1.10246	1.05574
	Standard deviation (SD)			0.0145153	0.0950347	0.0835521
	Pro-E (Transformed read count)			4.64126	12.7695	7.28269
				4.34132	12.0557	7.61347
				4.40822	13.0585	7.23553
	Relative expression to CFU-E			1.0731	1.12703	1.10101
				1.00375	1.06403	1.15102
				1.01922	1.15254	1.09388
	Standard deviation (SD)			0.0364044	0.0455577	0.0311349
	Int-E (Transformed read count)			7.72565	14.1232	9.91599
				7.76576	14.1046	10.0502
				8.02401	14.466	10.2924
	Relative expression to CFU-E			1.78624	1.24651	1.49911
				1.79551	1.24487	1.5194
				1.85522	1.27676	1.55602
	Standard deviation (SD)			0.0374388	0.0179607	0.0288408
	Late-E (Transformed read count)			5.85644	14.3869	10.84
				5.39596	14.5847	9.81154
				5.63822	14.5791	10.2925
	Relative expression to CFU-E			1.35406	1.26978	1.63881
				1.24759	1.28724	1.48332
				1.30361	1.28675	1.55604
	Standard deviation (SD)			0.0532578	0.00993965	0.0777963
