# Supplementary material for: Stage-specific TRIM10 expression regulates erythroid maturation
Source: EMBO Rep. 2025 Oct 30;26(23):5982–6014. doi: 10.1038/s44319-025-00616-0 (PMC12678476; doi:10.1038/s44319-025-00616-0)
Supplement: Supplementary file 2 — Source data Fig. 1 [file 44319_2025_616_MOESM2_ESM.zip › 1C/Fig1C_Numerical_data.xlsx]

## Sheet: Fig1C
Fig. 1C Volcano plot
Ctl vs SCA (GSE244401)
	Log2(Fc)	-Log(pvalue)
YOD1	4.23962	26.9355
USP12	4.42088	26.7595
RIOK3	4.29192	26.2175
RNF11	4.15278	25.9066
SLC7A5	4.22424	24.1409
TENT5C	5.17823	23.6402
BNIP3L	3.92963	23.5702
BPGM	6.09652	23.5575
KDM7A-DT	3.87653	23.284
TMCC2	5.21236	23.2182
TRAK2	3.55926	22.9626
FECH	5.0823	22.8928
FOXO3	3.61167	22.7352
MARCHF8	4.27619	22.6778
TLCD4	5.63079	22.5952
NSUN3	3.90797	22.1186
UBE2H	2.68692	21.9101
UBE2O	3.60394	21.8996
SLC1A5	3.75529	21.8928
FAM117A	3.00676	21.757
KAT2B	3.28664	21.6345
RNF14	2.93844	21.5214
NCOA4	2.94565	21.451
HBD	6.78427	21.3382
ARL4A	3.51678	21.2449
HMBS	3.16281	20.9706
HEMGN	5.16393	20.8153
ARHGEF12	3.88153	20.6615
SEC62	2.45958	20.5544
KANK2	5.4991	20.4962
XK	5.08369	20.4214
IFIT1B	5.98596	20.4078
DCUN1D1	2.43301	20.3947
STOM	2.29332	20.3799
CREG1	3.03777	20.3215
BMP2K	2.33377	20.2434
CISD2	3.55239	20.1451
IGF2BP2	4.54059	20.0315
CDK8	1.91301	20.0315
BBOF1	4.2388	20.0173
BCL2L1	4.55877	19.9431
DCAF12	4.27695	19.8729
NUDT4	2.34231	19.8665
MBNL3	3.63193	19.8508
WDR26	2.31903	19.6757
OSBP2	5.00794	19.6289
SLC14A1	4.43449	19.6021
FAM104A	3.11453	19.6021
TBCEL	3.41609	19.5544
GSPT1	3.9323	19.5272
TFDP1	3.70408	19.4802
SOX6	5.42973	19.4498
DYRK3	4.54114	19.4271
ANK1	4.39105	19.383
GLRX5	3.96314	19.383
SLC2A1	3.23596	19.3768
ABCG2	5.34073	19.3045
RBM38	3.79767	19.2976
ISCA1	2.88014	19.2807
SESN3	2.79597	19.1811
BIRC2	2.20564	19.1707
MXI1	4.15451	19.0953
DNAJC6	4.61898	19.0381
PSME4	2.17429	19.0132
KRT1	5.54389	18.8928
PIP4K2A	2.12823	18.7905
SMIM5	3.97942	18.7696
TCP11L2	2.82631	18.7447
ITSN1	3.08719	18.7055
TRIM10	4.16669	18.6308
SNCA	5.22349	18.5834
XPO7	2.80913	18.5331
BSG	3.2239	18.5129
NFIX	3.83042	18.4989
ZER1	3.03466	18.4342
BCL2L13	2.05605	18.399
RUNDC3A-AS1	5.01245	18.3958
GCLC	2.32733	18.3307
RHCE	4.95039	18.3261
MARCHF3	3.00172	18.3224
RANBP10	3.38849	18.2299
LRRC2	4.66322	18.2048
RHAG	5.67653	18.1864
EPB41	2.63363	18.1844
MFSD2B	4.16215	18.1599
YIPF6	2.26561	18.0168
CLIC2	3.31948	17.9666
TNS1	4.56048	17.9586
ANKRD9	4.11734	17.9245
NEDD4L	3.33816	17.8697
TSPAN7	4.5518	17.8297
TGM2	3.8959	17.7423
TRIM58	4.95738	17.7352
SRRD	2.40172	17.7212
FAM210B	4.00623	17.6737
AHSP	5.75826	17.6478
GPX1	3.47188	17.426
REXO2	2.61432	17.4237
PNP	2.13789	17.3872
UBB	3.17592	17.3316
GID4	2.66037	17.327
HBBP1	8.04579	17.3224
MKRN1	3.17619	17.2815
ENDOD1	1.46425	17.2668
E2F2	3.6655	17.2472
WNK1	2.3944	17.2161
EIF2AK1	2.61402	17.1811
ZMAT2	2.13298	17.1475
ZRANB1	2.0927	17.098
CA1	6.84062	17.0857
	5.10508	17.0726
ZFAND4	2.2085	17.0482
ELL2	1.8958	17.0462
HEPACAM2	5.53157	16.9788
SLC6A9	5.22093	16.8996
MYL4	3.62563	16.8996
ALDH5A1	2.8679	16.8962
ACP5	2.8197	16.8928
FAM20B	1.52423	16.8386
RNF10	3.25959	16.8356
RIPOR3	4.00722	16.8327
ZNF346	2.08928	16.821
STRADB	4.25814	16.7905
CNPPD1	2.59683	16.7799
BCAM	6.3158	16.7747
ABCC13	5.60865	16.7305
GALNT5	5.1692	16.7167
	4.88491	16.7033
MAP4K5	1.68231	16.6904
TMOD1	4.58762	16.6478
SNX3	2.2155	16.6345
SFRP2	5.33728	16.6055
RHD	4.7269	16.5969
CTNNAL1	3.69514	16.5969
EIF4HP2	5.15802	16.5901
PCGF5	2.74854	16.5751
ALAS2	5.25568	16.5575
MPP1	2.95121	16.5498
STMP1	2.42075	16.5317
GYPA	7.26849	16.5171
TSPAN5	3.18347	16.5171
KLF1	4.21901	16.4473
TAL1	3.68901	16.4425
SPTA1	4.53026	16.4045
TECTA	3.24101	16.3768
DNAJA4	1.96369	16.2924
CPEB4	2.06886	16.2848
FAXDC2	3.96266	16.2782
FBXO9	2.9264	16.2765
FOXO4	3.09102	16.2464
PAQR9	6.63339	16.2226
HPS1	2.82834	16.1605
ATG9A	1.76804	16.1373
ARHGEF37	4.60604	16.1249
SELENBP1	5.07307	16.065
TSPO2	5.30262	16.0635
SPTB	4.92511	16.055
TBC1D22B	2.49051	16.0419
FUNDC2	2.38334	15.9957
SLFN14	5.26581	15.9747
RAB2B	1.9261	15.9626
GDF15	5.17936	15.9586
ABCC4	2.42372	15.9245
UBXN10	3.1288	15.8447
VTI1B	2.12782	15.8356
PCTP	2.54584	15.7932
SLC4A1	4.99484	15.7878
GABARAPL2	2.37392	15.767
HBG2	7.23628	15.71
GMPR	3.71102	15.6904
FAM214B	2.49073	15.6716
EPB42	4.48053	15.6162
FRMD4A	4.28459	15.5867
ACSL6	2.13263	15.5229
CLCN3	1.52363	15.5031
TMEM63B	2.7828	15.4935
RUNDC3A	4.50205	15.4498
THEM5	5.01411	15.4225
ACP1	1.99643	15.3665
ADIPOR1	3.41501	15.3429
NA	3.47304	15.3134
	4.26143	15.2403
EIF1B	2.20807	15.2132
FZD5	2.84084	15.1798
SPECC1	1.72074	15.1688
PPM1A	2.33327	15.1568
SLC22A4	2.67418	15.1451
ART4	5.33696	15.1278
PBX1	3.09285	15.1079
MAP2K3	2.36277	15.0937
MBD5	1.41781	15.0487
PIP5K1B	2.51475	14.9747
ELOF1	2.35697	14.9245
CDC34	2.94134	14.8996
CTSB	1.88332	14.8962
ARG1	3.32611	14.8861
PDE2A	2.96679	14.8827
LHFPL2	2.09425	14.8633
PINK1	2.76311	14.8268
PTPRF	3.82025	14.8041
WASF2	1.83319	14.7932
PAGE2B	4.79245	14.7696
OPTN	2.44402	14.762
TFR2	2.81654	14.752
SIAH2	2.91783	14.7352
PITHD1	2.34692	14.7328
SLC6A8	4.21096	14.7282
FHDC1	3.94991	14.7011
HBB	3.45852	14.6946
YPEL4	3.99819	14.6402
FURIN	2.16041	14.6402
	4.72944	14.6253
TAB3	1.47824	14.6234
DYNLL1	1.68445	14.6198
CCR5AS	3.86549	14.618
EIF1AY	3.29819	14.6108
GFOD2	1.43804	14.5986
PLCL2	1.61932	14.5607
ATG14	1.78592	14.5528
ACHE	4.65987	14.5361
CDKL1	2.2723	14.5287
SGIP1	5.95428	14.5229
HECTD4	1.61294	14.4962
	5.08969	14.4815
RNF123	2.84219	14.4776
	2.94385	14.4737
CDC27	1.20008	14.4647
MICAL2	2.92863	14.4535
KEL	3.8554	14.4157
PIM1	1.98118	14.3799
GADD45A	2.24392	14.3747
ANKH	2.16965	14.3737
JAZF1	2.29375	14.3645
RAD23A	1.80685	14.3179
RMND5A	1.35284	14.3028
FBXL4	1.34472	14.295
ZBTB44	1.28721	14.2874
AP2B1	1.45008	14.2248
TPGS2	2.77045	14.1925
POLR1D	1.93454	14.1918
DCAF6	1.91099	14.1824
YBX3	3.44424	14.1574
TRIP12	1.57272	14.1018
CLPX	1.22061	14.0395
SLC18B1	1.20797	14.0386
CMAS	1.55133	14.032
DPCD	3.66484	14.0209
LINC00570	4.95829	14.0044
UBAP1	1.66639	13.9066
TANGO2	2.06869	13.8861
CCNDBP1	1.7733	13.767
ENTPD5	1.92153	13.7447
TMEM86B	3.01666	13.7352
CDK12	1.11025	13.7352
ODC1	2.22311	13.7235
ASCC2	2.66485	13.6676
UBBP4	3.12497	13.6596
ERMAP	2.42527	13.6216
STK11	1.73277	13.6126
SLC2A4	4.25007	13.6021
HAGH	2.90917	13.6003
MOB1B	1.28076	13.5935
C9orf78	2.95818	13.5686
RPIA	2.23799	13.5686
DMTN	3.38822	13.5638
ELOVL6	2.65127	13.5361
HEXIM1	1.51445	13.4868
POLL	2.18214	13.4535
RELN	4.03926	13.4353
PNPLA2	1.83268	13.4295
AK7	3.32391	13.3947
TFDP2	1.3028	13.3363
SLC25A37	2.69657	13.3307
CARM1	2.67138	13.2832
IFI27	7.68152	13.2815
ABCB5	3.89958	13.2716
GYPE	3.74787	13.266
LINC02772	5.28902	13.2457
SMOX	2.68724	13.2351
SEC14L4	4.69676	13.2321
ABCB10	1.66701	13.1925
CPOX	1.07938	13.1524
PLVAP	3.437	13.1373
SLC25A39	3.1337	13.1221
GDE1	1.63184	13.1057
PGF	3.49995	13.0752
NRXN3	4.33369	13.0491
YY1AP1	1.86571	12.9747
MOSPD1	1.73243	12.9666
POC1B	2.13949	12.9508
TMEM183A	1.45421	12.9318
DNAJB2	1.97448	12.9245
MARK3	1.49124	12.9245
MAF1	1.76741	12.8386
B4GALT3	1.37736	12.8386
BLVRB	2.51036	12.821
CLN8-AS1	2.46605	12.8125
SLC22A23	1.91949	12.8097
PRDX2	2.31593	12.8013
FNBP1L	2.54129	12.7986
CHPT1	2.42098	12.7986
	5.03529	12.7959
FKBP1B	3.08011	12.7905
RGS10	2.25593	12.7747
HBE1	5.42798	12.7471
FBXO7	2.84359	12.7471
TFRC	2.10158	12.7305
C4orf45	3.84175	12.7011
UBBP1	2.7951	12.6517
C9orf153	4.10954	12.6459
MARF1	1.64388	12.6345
HK1	2.09089	12.6216
FTLP14	3.17208	12.6162
USP32	1.772	12.6021
MIR130AHG	3.4199	12.58
WDR45	1.70231	12.58
LPIN2	1.36057	12.5735
UBE2B	1.69707	12.5686
OTUD7B	1.07482	12.5452
BTNL10	3.60899	12.5391
HACD1	2.76648	12.4776
ECSIT	1.75449	12.466
FIS1	2.13072	12.4389
CYP3A5	3.05404	12.3947
	4.58297	12.3851
FZR1	1.41484	12.382
ZFAND5	0.915136	12.3768
	2.82016	12.3458
TTC39A	2.82274	12.317
GSTA2	2.22064	12.3089
APOBEC2	4.3706	12.2612
LANCL3	2.02545	12.2581
SHLD1	1.71983	12.2487
NRIR	3.11497	12.2277
TMC5	4.62986	12.2218
NA	4.07049	12.1904
SIAH2-AS1	3.84538	12.1884
YIPF2	1.47296	12.1878
MAN1A1	1.37039	12.1831
H19	4.61061	12.1203
UBQLN1	0.942036	12.1057
SHISA7	3.90942	12.0565
SNX29	1.18127	12.056
GSTA7P	6.50731	12.0458
CALCRL-AS1	3.95252	12.0391
	4.62621	12.0246
	4.10109	12.015
	4.44	11.9914
DDB1	1.15873	11.9788
SLC25A21	3.98126	11.9136
	3.92361	11.8894
PIP5KL1	2.99221	11.8894
SRSF8	1.44138	11.8827
BAG6	1.93549	11.8794
BLOC1S6	0.749132	11.8794
PA2G4	1.23506	11.8697
TSNAXIP1	2.98486	11.8665
DPM2	2.30924	11.8386
ELAVL3	3.57048	11.762
TLN2	2.31373	11.7545
FKBP8	2.43619	11.7496
	2.94979	11.7423
UBE3B	1.07131	11.7399
	2.7383	11.7328
CA2	2.17622	11.6778
CDH1	2.56883	11.6716
GYPB	6.79527	11.6696
MCOLN1	2.16593	11.6696
STOML2	1.26572	11.6696
ABALON	3.70804	11.6364
LNX2	1.6933	11.6364
DDI2	1.156	11.6271
CCNI	1.17363	11.6216
DCTN4	0.990529	11.6198
LGALS3	2.73404	11.6021
HDGF	1.74459	11.5867
MIR6855	2.16808	11.58
BGLT3	2.68029	11.567
CELF3	4.16729	11.556
SCYL2P1	3.61021	11.5528
DCAF11	1.16212	11.5421
FAHD1	1.61592	11.5391
SELENOK	2.27086	11.5331
KDM7A	1.23176	11.5171
THEGL	2.07619	11.5129
	3.65264	11.5017
ANKLE1	1.57921	11.4776
FGFR1OP2	1.16554	11.466
PDCD10	1.64117	11.4425
TK1	2.74761	11.4283
SCGN	2.61282	11.4271
MXD4	1.0881	11.4112
	3.24956	11.4056
FBXO34	1.05008	11.3947
KLC3	3.41884	11.3851
PGM2L1	1.30593	11.3768
C17orf99	3.38788	11.3615
GEMIN8P4	3.46469	11.3595
TERF2IP	1.50433	11.3585
CETN2	1.59523	11.3429
COL6A5	2.46828	11.3298
HSPB9	1.97341	11.2832
SORBS1	2.22719	11.2782
TESC	2.73423	11.262
	2.69739	11.2596
NCEH1	1.11713	11.2381
OPA1	1.0896	11.2343
NATD1	2.24575	11.2321
EMC3	2.06108	11.2284
UBAC1	1.56474	11.1904
SELENOP	2.94642	11.1662
NA	4.44134	11.1599
PITPNC1	-0.626605	11.15
MRC2	2.9089	11.1302
R3HDM4	1.90799	11.1209
ESRG	5.20433	11.118
PIGQ	1.20563	11.1163
MAP2K7	1.08406	11.1124
CR1L	2.78157	11.1118
SH3GLB2	1.3498	11.1046
FAM104B	1.5162	11.104
DCK	1.38844	11.1013
TNXB	2.01113	11.1002
ITLN1	3.97686	11.0953
LRRC8A	1.54917	11.0937
PCMTD2	0.885969	11.0804
HBG1	4.91637	11.0737
ZFY-AS1	3.24167	11.0496
ATP5F1E	2.14374	11.0074
RNF152	4.04657	10.9914
NTAN1	1.79751	10.9914
NA	1.92004	10.9706
EPOR	1.66804	10.9626
INPP5K	1.20146	10.9547
RALBP1	1.49549	10.9508
PRR34-AS1	2.41342	10.9469
RETREG2	1.37965	10.9355
RGS16	1.80484	10.9172
PSMF1	2.02251	10.9136
DCAF10	1.63718	10.9101
SLC6A19	6.75283	10.9066
SRGAP2	1.26898	10.8894
RBX1	1.58247	10.8794
ZNF653	1.52295	10.8761
RPS15AP14	1.89076	10.8729
GUCD1	1.39689	10.8729
C9orf40	1.50753	10.8447
ISCA1P1	2.14515	10.8297
	4.70967	10.8153
	2.38027	10.7932
ST13	1.10373	10.7747
SECISBP2	0.86001	10.7747
TBC1D25	1.36441	10.767
UBALD1	1.41467	10.752
GGT8P	2.14984	10.7011
	2.90894	10.6968
ETV7-AS1	2.20281	10.6904
	3.79166	10.6882
GCNT2	1.89054	10.6819
MFN2	1.19924	10.6716
PDE4DIPP4	1.80282	10.6676
AP2M1	1.38304	10.6615
CNIH3	2.11476	10.6536
OR1AC1P	1.807	10.6517
	3.47447	10.6421
OR6K5P	2.92542	10.6144
STRADBP1	3.27872	10.6073
PTPRS-AS1	1.80076	10.6073
RNU6-667P	1.97343	10.5867
PIGC	2.29336	10.5735
RCOR3	0.93403	10.5719
WNT8A	1.8351	10.5638
	1.99951	10.5575
	1.89507	10.556
	5.19233	10.5272
	1.86947	10.5114
BCAR4	1.86947	10.5114
KLF3	0.897522	10.5114
SERPINI1	1.7635	10.5072
	1.96616	10.5003
RN7SL574P	2.56899	10.4962
SERF2	1.85983	10.4921
CYSTM1	1.98521	10.4855
NA	1.89348	10.4724
BNIP3P41	1.96524	10.4634
SPINK4	2.26842	10.4584
METTL22	1.00664	10.4547
C1orf116	2.45551	10.4365
PHOSPHO1	2.21942	10.433
	1.94726	10.4283
FBXO30	1.34391	10.4271
DENND4A	0.886651	10.4237
UBXN6	2.30854	10.4078
KCNH2	1.71958	10.4067
AIDA	2.09082	10.4012
PRKAR2B-AS1	3.10816	10.3851
SNORD116-16	1.90321	10.3851
RAP1GAP	6.43216	10.3768
	1.77113	10.3768
NA	3.92555	10.3737
	3.61769	10.3645
	1.89185	10.3546
MBOAT2	1.52186	10.3536
CDKN2D	1.54003	10.3401
OTOR	1.8057	10.3307
PCAT18	2.02448	10.3134
RNU6-25P	3.39693	10.3125
RNU6-33P	3.25439	10.3019
RWDD3-DT	3.51602	10.2967
MIR6746	1.73447	10.2899
	1.84099	10.289
MIR4655	1.76951	10.2832
PCK1	1.95289	10.2774
SNORD116-9	1.91486	10.2765
	3.13206	10.2733
KLHDC8A	2.95601	10.266
DLX2	3.62346	10.262
RTCA-AS1	2.89676	10.2557
ITPKB-AS1	2.07526	10.2526
	1.98554	10.2434
ODAD4	3.13587	10.2403
FLACC1	1.77112	10.2175
THOC7	1.37628	10.1884
	2.93743	10.1752
PAGE2	3.65134	10.1713
RASSF10	1.79555	10.1612
NA	1.97701	10.1512
IGF2	5.98141	10.1494
RNU6-370P	2.02085	10.1331
ST6GALNAC4	2.45783	10.1073
GPLD1	2.32014	10.0809
CDC16	1.12457	10.0742
LINC01297	2.02551	10.064
FHL2	1.78687	10.06
RAB6A	1.18368	10.058
LZTFL1	1.12922	10.054
SLC38A5	2.38378	10.0521
RAB3IL1	2.97492	10.041
	3.10445	10.0343
	2.00673	10.0329
PCYT1B	2.40871	10.0311
MIR581	1.85133	10.0292
	1.83521	10.0186
DHX29	0.941191	10.0101
NAA30	0.798093	10.0052
	2.60779	10.0022
MIR7976	1.83526	10.0013
PLEK2	3.09269	10
PHF1	-0.534878	9.97469
OR2T12	2.11243	9.96658
UBL7	1.39547	9.95468
MACO1	1.36917	9.94692
ATP6V1D	1.18437	9.94692
KRT8P2	2.23713	9.92082
	2.07308	9.91364
RN7SL396P	2.02082	9.91009
IGHV3-52	1.76913	9.90658
FAM138E	2.23724	9.89963
RMDN3	0.957817	9.89963
	2.00141	9.88606
WDTC1	1.38596	9.87615
OR5B12	1.85135	9.86328
LYL1	1.73767	9.86012
CA3-AS1	3.65362	9.84771
GPR37L1	2.50446	9.84466
FGF12	1.78675	9.84466
GLUL	1.45738	9.83565
NA	1.86789	9.82391
OR2T32P	2.44085	9.81531
AK1	1.33106	9.81531
	1.75959	9.81248
MIR563	1.75959	9.81248
RBM43P1	1.75959	9.81248
MIR548N	1.75959	9.81248
ATP5MKP1	1.75959	9.81248
	1.75959	9.81248
	1.75959	9.81248
	1.75959	9.81248
NA	1.75959	9.81248
DUXB	3.25788	9.80688
RSRC1	1.09896	9.80688
	3.14199	9.80134
	1.73145	9.79588
UROD	1.31692	9.78516
NA	1.83222	9.75945
MTND3P5	1.77097	9.75945
GDF2	2.66526	9.75449
	1.81676	9.75449
ARHGAP42	2.2089	9.75203
BTF3	1.26007	9.73993
KISS1	1.82808	9.72125
RNA5SP25	1.73752	9.72125
RNASE11-AS1	2.19267	9.71444
GPS2P2	1.75819	9.70333
GALNT16	1.8161	9.70115
MEOX2	2.28089	9.69465
TM4SF18	2.09782	9.69465
LINC00941	1.76909	9.68403
	1.75886	9.68403
SOSTDC1	3.10907	9.68194
NA	1.99474	9.67985
CDIPT	1.11194	9.67985
ACTG1P16	1.75046	9.67778
PCSK1N	2.72647	9.67366
UBE2V1P2	1.96237	9.67366
GOLGA6L7	1.72817	9.66756
PRPF19-DT	2.90007	9.66555
	1.86116	9.65758
	1.91255	9.64397
CUL4A	1.12258	9.63827
LINC02474	1.91792	9.63264
STEAP1	1.88397	9.63264
DIAPH2-AS1	1.7571	9.63078
	1.69143	9.63078
CRB1	3.37466	9.62525
IGBP1P1	1.72304	9.62342
POLR3GP1	1.79098	9.61798
RN7SKP4	1.82605	9.61083
	1.75669	9.61083
ADD1	1.02423	9.61083
HBQ1	2.70251	9.6038
KHDRBS1	-0.41722	9.6038
MAFK	0.964582	9.60206
AP2A1	1.51328	9.5986
ZNF99	1.64329	9.59517
GEMIN8P1	1.76375	9.58503
MYLK-AS2	1.69521	9.58336
ALDH1L1-AS1	1.69521	9.58336
ZNF33BP1	1.69521	9.58336
RILP	2.33887	9.5784
ATP5MC2P3	1.81213	9.57512
RNF175	2.05648	9.57349
	1.96455	9.57349
SH3TC2-DT	1.89106	9.57349
	2.48178	9.57187
SPDYE21	1.82175	9.56864
UBA52	1.56577	9.56864
NFE2	1.75017	9.56703
FABP4	3.4217	9.56225
	1.69692	9.56067
C5	1.12875	9.55909
CTAGE3P	1.85724	9.55284
ARL6IP1	0.824561	9.55284
ABCB6	1.79906	9.54363
	1.85078	9.54212
	2.43905	9.53313
WIPI2	0.976451	9.53018
NA	1.91639	9.52724
RNU6-28P	1.91639	9.52724
RASGRP3	1.10116	9.51145
RNU6-1206P	2.04548	9.50864
MICAL3	1.34617	9.50307
PKLR	3.36725	9.50031
LINC01580	1.86842	9.49894
PRR5-ARHGAP8	2.56196	9.49757
ZNF488	1.79146	9.49757
HSPE1P26	1.69357	9.49621
	1.69357	9.49621
WDR81	0.666381	9.49621
CLCNKA	1.59464	9.48945
ATP1B2	3.39027	9.48812
ANAPC1P3	1.84512	9.48678
MUC13	1.77736	9.48149
GATA1	2.12321	9.47108
CYTIP	-0.448054	9.46852
	1.65192	9.46218
CSDE1	0.954312	9.46092
UBE2H-DT	2.03828	9.45967
	2.29934	9.45223
ALAD	1.29097	9.45223
QKILA	1.86118	9.44977
IGHD4-4	1.75992	9.44733
TNK2-AS1	1.68161	9.43652
TAX1BP1	1.31369	9.43652
LINC02366	2.1863	9.43297
	1.74059	9.42366
DPEP1	1.96725	9.4168
BRAFP1	1.82018	9.41229
	1.82018	9.41117
LINC00278	1.66428	9.41005
NA	2.35104	9.40894
NA	1.72109	9.40894
	1.62212	9.40671
SPIC	3.439	9.4023
	1.80219	9.39254
	1.74729	9.383
URAHP	1.86133	9.37986
EIF5	0.773702	9.37572
NA	1.87398	9.36754
SNORD67	1.7989	9.36552
SYN3-AS1	2.21713	9.36452
ADAMTS9	1.9522	9.36051
DBET	2.01055	9.35754
RAC1P3	1.75486	9.35556
MARCHF6	0.538992	9.34294
	1.63147	9.33536
KRT13	1.8295	9.33442
TSPAN12	1.63002	9.32057
TWF1P2	2.99443	9.31966
TTC39A-AS1	1.97108	9.31785
CYP2U1-AS1	1.83251	9.31695
	2.41075	9.31605
	1.92836	9.31336
STYK1	2.22667	9.3098
FMO2	2.75504	9.30452
ATF4P1	1.60372	9.29328
RNU7-113P	1.75365	9.28483
C6orf62	0.689046	9.28483
NA	1.76909	9.27984
NA	1.74079	9.27984
NPRL3	2.07671	9.27737
SMIM6	2.86103	9.27409
IGHD6-6	1.82712	9.27246
LINC02389	1.77357	9.2644
NTM	1.8638	9.26201
BSN-DT	1.86639	9.25806
MAP1LC3B	1.12035	9.25727
SNORA30	1.92012	9.24795
H2BU2P	2.38241	9.24565
ZNF271P	0.992042	9.24565
	1.82018	9.23882
HNF4A	2.61735	9.23807
LINC01625	2.23376	9.23732
FEM1A	0.861307	9.23582
POC1B-GALNT4	2.30728	9.23359
EML1	3.13063	9.23136
GAS6-DT	1.82224	9.22988
RNU5F-1	1.91139	9.22768
ST3GAL1	1.04522	9.22185
	2.58184	9.22113
TPH2	2.28847	9.21183
	2.02245	9.21183
PNPLA3	1.60209	9.20482
	3.46566	9.20412
	1.92308	9.20412
UBBP2	2.96342	9.19723
S100A1	1.78224	9.19723
MIR548L	1.85281	9.19654
TUBB4B	1.01911	9.19246
NA	2.01547	9.18842
NA	2.11109	9.18442
	1.60789	9.18243
PPP2R5B	2.00087	9.18177
RNU6-343P	1.74447	9.17783
OR51AB1P	4.03005	9.1707
JPH2	2.10602	9.16304
	2.22966	9.16178
CCRL2	1.40919	9.15739
NA	1.69389	9.14752
TTC21B-AS1	1.99299	9.14388
AKT1S1	1.29289	9.13906
NA	1.79894	9.13787
PLSCR4	3.15075	9.13727
XPR1	0.617822	9.13549
ASB16	1.72169	9.13371
SH3BGRL	0.740114	9.13018
GPR146	2.37199	9.1296
OAZ1	1.61486	9.12901
	1.85078	9.12843
VWFP1	1.80803	9.12726
HBAP1	2.74047	9.12552
GPC6	1.81401	9.12263
	1.6712	9.11295
	3.05297	9.11238
BARX2	1.73064	9.11014
	1.73064	9.11014
	1.67209	9.10958
ATP6V1G3	1.70529	9.10902
FANK1	2.41984	9.10403
	1.66608	9.10292
SBSN	1.66608	9.10292
	1.70776	9.10018
DEPP1	3.66671	9.09098
LINC02751	1.60251	9.08355
	1.75367	9.07988
PKP1	2.26639	9.07831
	1.75582	9.07366
SDC4P	1.9584	9.07212
RPL7L1P12	1.71063	9.06905
NF1P8	3.68596	9.06753
ZRANB2-AS1	2.0185	9.06349
HMGA1P3	1.86208	9.05899
ISCA1P6	2.01774	9.05799
MUC6	1.70835	9.05601
RPL13AP12	2.00365	9.05306
RN7SKP106	1.8591	9.05208
H3P4	2.01807	9.05061
PSMC1P7	1.75527	9.04915
TBX15	1.66799	9.04431
RPL22P5	2.37466	9.04191
GFUS	2.50332	9.03198
RPL36AP26	1.78909	9.02919
	1.76161	9.02319
SAMD7	1.91109	9.01954
SDR42E1P5	1.81913	9.01954
	1.85923	9.01863
	1.86116	9.01189
	1.86116	9.01189
	1.97924	9.01055
	1.71774	8.98297
CLCA4-AS1	1.65374	8.98297
GRINA	1.55745	8.98297
NA	1.6637	8.97881
	1.6637	8.97881
LRRC47	-0.456332	8.97881
	1.93545	8.97469
	1.66557	8.97469
PPME1	1.31846	8.97062
TDH-AS1	1.9738	8.96257
	1.88864	8.96257
VTI1BP1	1.75484	8.95861
NPNT	2.00806	8.95468
PTTG1	1.7463	8.95468
FAM83F	1.84405	8.95078
COSMOC	1.81666	8.94692
TRAJ55	1.78265	8.94692
CCL7	1.77779	8.9431
C6orf223	1.9901	8.93181
CCAT2	1.75504	8.93181
	1.96745	8.91721
PTCHD3P2	1.80511	8.91721
MFNG	-0.486409	8.91721
SLC2A1-DT	2.11991	8.91364
VTRNA1-3	1.93214	8.91364
CAPN6	1.88554	8.91364
	1.75484	8.91009
ELF3-AS1	2.68819	8.90658
RNPC3-DT	1.8221	8.90309
THRAP3P1	1.68108	8.89963
RHEBP1	1.75954	8.8962
TPM1	1.35396	8.8962
DESI1	0.689366	8.8962
	2.77856	8.89279
	1.66027	8.89279
GFRA4	2.139	8.88941
	1.81006	8.88941
	1.88757	8.88273
CHST5	1.86599	8.88273
	1.76199	8.87943
RNU6-46P	1.60308	8.87943
NA	1.60308	8.87943
SMCO3	2.74865	8.87615
	1.80879	8.87615
HBM	3.01798	8.86646
	1.78945	8.86328
SLC16A1	1.19655	8.86012
NA	1.73589	8.85699
GSKIP	1.30901	8.85699
	2.68601	8.84771
	1.69249	8.84771
RFX3	0.735312	8.84466
SNORD36C	1.71917	8.83863
CHID1	1.07053	8.83863
	2.05396	8.82681
AIDAP1	2.02367	8.82102
RASGEF1C	1.69193	8.82102
	1.68016	8.81248
CMA1	2.20756	8.80967
ADGRL4	2.19795	8.80134
OR2W3	3.62016	8.7986
CIB3	1.87853	8.79588
GOLGA6FP	1.73384	8.79588
RN7SL316P	1.92311	8.79317
IFRD2	1.05833	8.79317
SNAP91	1.88507	8.79048
	1.6681	8.78781
C4orf46P2	2.08818	8.78516
SYT16	1.99012	8.78516
MIR1284	1.75019	8.77989
	1.74226	8.77989
	3.41267	8.77728
PKIA-AS1	1.985	8.77728
	1.72731	8.77728
FANCD2P2	1.56729	8.77469
OCA2	1.8701	8.77211
RN7SL271P	1.61649	8.77211
SNAP23P1	1.92873	8.76955
	1.92381	8.76955
	1.67899	8.76955
NA	1.71443	8.767
TFE3	1.21697	8.767
	1.61469	8.76447
TRBV20OR9-2	2.25942	8.75696
LINC01031	1.75216	8.75696
SYNJ2BP-COX16	1.6448	8.75696
	1.68677	8.75449
LINC01485	2.25709	8.75203
NAP1L1P1	1.75381	8.75203
IGF2BP1	1.69099	8.75203
OR2C3	1.80942	8.74958
ARSI	1.64693	8.74958
	1.59547	8.74958
RPL35AP9	1.76386	8.74715
RABGEF1P3	1.7634	8.74715
MIR550A2	2.11083	8.74473
F2RL2	1.88187	8.74473
MIR6772	1.69081	8.74473
A2ML1	1.87074	8.74232
MNX1	1.78788	8.73993
TIMP4	2.04939	8.73518
	1.78361	8.73283
FAM107A	3.02121	8.73049
TNNT2	2.0449	8.73049
YWHAQP4	1.79615	8.72816
STAR	2.04617	8.72584
	1.9884	8.72125
MIR6775	1.74241	8.71897
	1.72606	8.71897
RNA5SP248	1.73289	8.71444
LINC01833	1.74684	8.7122
SLC9A3R1	-0.648871	8.7122
H2AZP3	1.89584	8.70774
KCTD9P2	1.78316	8.70774
DPP10	2.03681	8.70553
PCDHGA9	1.75391	8.70115
MIR544B	1.70228	8.70115
ANKRD20A3P	1.58855	8.69465
AMFR	1.0253	8.69465
MIR6749	1.99375	8.6925
	2.84068	8.69037
ACSL6-AS1	2.30006	8.69037
	1.64711	8.68825
OR4D1	1.57403	8.68194
PRDM16-DT	1.76608	8.67572
MIR365BHG	2.83466	8.66555
	1.77879	8.66354
SOD1P1	1.64172	8.65956
	1.89427	8.65561
OR3A1	1.83249	8.65365
TSPAN5-DT	2.38191	8.64782
	1.73467	8.64782
EMID1	2.04894	8.64589
	1.75662	8.64589
MIR6512	1.74027	8.64589
	3.26238	8.64397
SNORA74C-1	1.7215	8.64207
	1.89369	8.64016
LINC01222	1.77747	8.64016
RFESD	1.47693	8.64016
TRIM28	-0.506342	8.64016
DAND5	1.84753	8.63639
EVPL	2.87878	8.62893
COX7CP1	2.17809	8.62893
TLE1P1	1.65802	8.62893
CPVL-AS2	1.79274	8.62709
RAP2A	1.05678	8.62525
PABIR1	0.61309	8.61798
AGBL5	1.28002	8.61618
	1.74611	8.6073
TBX2	1.69554	8.6038
IMMP1LP2	1.66913	8.5986
COPS3	1.03765	8.5986
DPY19L1P2	1.98009	8.59007
	1.58964	8.58838
	1.72318	8.5867
DDX39BP1	1.74682	8.58503
ACE2	1.70122	8.58503
KAT8	-0.419318	8.58503
ADD2	1.28348	8.5817
SPTBN2	2.38315	8.5784
	2.19353	8.57512
	1.59973	8.57349
TAS2R41	1.96949	8.56864
SNORA80D	1.65735	8.56864
	2.76084	8.56543
THAP12P3	1.73281	8.56067
HLCS-IT1	1.64576	8.56067
LRRC71	1.78211	8.55909
RBAK-RBAKDN	1.79554	8.55752
	1.9107	8.55284
SYTL1	-0.527458	8.55284
AGPAT3	0.988997	8.54975
ORMDL3	0.929645	8.54516
LINC02489	2.42245	8.54363
LINC02236	1.86679	8.54363
	1.97264	8.54061
	1.76903	8.54061
BRD4	0.923462	8.54061
APOBEC3B-AS1	1.96135	8.53165
VPS35P1	1.76386	8.52871
NINJ2	1.61505	8.52433
LRRC75A	1.87335	8.51713
	1.76384	8.51713
RGS6	2.2628	8.51428
	1.79352	8.51286
	1.79615	8.51145
SEPTIN14	1.62139	8.50864
DNM1P34	1.99613	8.50724
STIM2-AS1	3.21025	8.50585
FOXO1B	2.40335	8.50446
IGHD2-21	1.58131	8.50446
	1.96805	8.49894
BRWD1-AS1	1.73208	8.49757
LY6G6F-LY6G6D	1.76539	8.49621
GNG12	2.33368	8.49485
	1.82174	8.48945
ADRA2B	1.71464	8.48545
	1.59512	8.48413
DBP	-0.666019	8.4828
LINC00605	1.63795	8.48149
	1.58452	8.47756
TCF3	1.22636	8.47756
	1.896	8.47237
	1.72489	8.47108
	2.66653	8.46725
SLC6A11	1.78241	8.46597
RNA5SP151	1.58188	8.46344
MIR4688	1.58188	8.46344
RNU2-33P	1.74707	8.46218
MKRN4P	2.29261	8.45967
	1.63221	8.45842
	2.69295	8.45469
	2.89546	8.45346
ASAP1	1.2643	8.45346
MIR3157	1.65462	8.45223
	1.63401	8.45223
PPIAP2	1.98132	8.451
	1.76933	8.44977
	1.67265	8.4389
GABARAPL1	1.28275	8.43415
GCSIR	1.64417	8.43297
RN7SKP230	2.22879	8.42829
	1.97828	8.42366
PKN2-AS1	3.10293	8.41794
YPEL2	0.599286	8.4168
	2.35334	8.41117
	1.80962	8.40894
STYXL2	1.95309	8.40561
MED25	1.25088	8.40561
	1.77921	8.39469
CRYGD	1.89516	8.39254
EIF4EBP2	0.696055	8.39041
	1.76247	8.38934
CALM1	-0.374662	8.38405
RNU6-2	2.96121	8.38091
TMEM151A	1.865	8.36957
SCARNA18	1.94898	8.35853
	1.66072	8.35655
LRRIQ4	1.62147	8.3536
SNORD37	1.80901	8.35262
BECN1	0.980703	8.34872
MIR125A	1.78777	8.34679
XRCC5	-0.342869	8.34582
KHNYN	0.781494	8.34486
OR52I1	1.83163	8.34294
H2BC14	2.08492	8.34199
CLRN1-AS1	1.77937	8.33724
PNMA6B	1.92416	8.3363
NA	1.59136	8.33068
RGCC	1.35994	8.32883
CXorf58	1.70702	8.3279
RAB3IP	0.992112	8.32698
	1.92789	8.32514
MIR642A	1.86177	8.32514
	2.08439	8.32239
	1.67392	8.32148
NA	1.78635	8.31785
RPL36AP46	1.69657	8.31695
RPS3P7	1.61865	8.31515
LMOD1	4.12484	8.31247
RHBG	2.23272	8.31247
	1.87295	8.31158
Aug-02	1.01904	8.30627
NUDT4B	2.56596	8.30539
FDPSP4	2.01125	8.30539
	1.74857	8.3019
GOLGA6B	1.66256	8.30016
LINC01399	2.02782	8.29843
RMC1	0.770888	8.29843
	2.13044	8.29585
CLK3	0.696497	8.29585
	2.08402	8.29328
PPOX	0.876048	8.29073
GUCY1B2	1.60655	8.28819
CHRM5	1.79529	8.28651
	1.71044	8.28651
IGHV1-67	1.6736	8.28567
PHF10P1	1.60937	8.28567
EIF4A3	-0.576286	8.28483
CASTOR2	1.85702	8.27901
GRM1	1.57248	8.27491
FABP3	1.81515	8.27327
ANKFN1	1.60693	8.27327
RNU6-1245P	1.67315	8.27165
RNF19A	0.742352	8.26922
YPEL3	1.21757	8.266
	2.27773	8.2636
C1GALT1	0.626662	8.26122
JADE1	-0.650718	8.26043
NA	1.76983	8.25649
GOLGA6A	1.73603	8.25649
	1.80645	8.25493
ADAMTS3	2.12605	8.25414
ST13P12	2.03811	8.25104
THAP4	-0.546713	8.25026
	3.14856	8.24949
MIR6131	1.79189	8.24642
DBX1	1.48526	8.24642
SH3BP5L	0.896785	8.23882
WASHC2C	0.823452	8.23807
TSG101	0.835943	8.23359
C1GALT1P2	1.84994	8.2321
	1.5951	8.22915
SVBP	1.26793	8.22841
PIN4P1	1.67265	8.2233
	2.76296	8.22257
PTPN21	1.77577	8.22257
GUSBP19	1.86155	8.21968
OR52H2P	1.68593	8.21968
MKLN1-AS	1.92258	8.21896
KCTD16	1.66206	8.21753
EQTN	1.55891	8.21254
GATA4	1.76903	8.20831
CREBL2	0.620763	8.20831
	1.60867	8.20482
ROPN1L-AS1	1.58869	8.20482
FAM83A	6.28695	8.20204
TMEM14B	1.30494	8.20135
	1.7591	8.19997
	1.58085	8.19518
	1.60722	8.1945
PLEKHM3	1.74311	8.18977
	2.20478	8.18776
ANP32B	1.29581	8.18442
	2.82582	8.18376
THRIL	1.79411	8.18376
UBE2I	-0.460471	8.18046
	1.60123	8.17783
COL6A2-DT	1.81603	8.17522
MIR6080	1.81165	8.17522
LINC00226	1.70027	8.17393
SLC38A2-AS1	1.67325	8.17393
OR4E2	1.67325	8.17393
	1.59846	8.17328
H2AC12	1.72867	8.17263
ARNT2	1.97318	8.17134
AKT2	1.06055	8.17005
	1.55095	8.16813
RPS24P14	2.70462	8.16431
	1.69979	8.16431
NA	1.64051	8.16304
DKKL1	1.64288	8.15927
ISCU	1.03606	8.1549
KIRREL1	1.98953	8.15243
RNU5B-1	1.88718	8.15181
UPP2	1.74737	8.15181
LINC01670	1.70064	8.14997
DEPTOR-AS1	1.87659	8.14752
	1.85214	8.14509
TBC1D3	1.90414	8.13966
NA	2.00297	8.13787
WWTR1-AS1	1.52227	8.13787
ENPP7P5	1.56612	8.13608
DAP	1.13372	8.13253
	1.88814	8.13136
LINC02800	1.64561	8.13136
LRRN4	1.7048	8.1296
NA	1.65624	8.12901
DIO1	1.82123	8.12784
NDUFAF4P1	2.07781	8.12668
	1.82777	8.12436
CCT8L1P	1.58006	8.11976
	1.75206	8.11238
	1.68259	8.1107
	1.79608	8.10846
RRAGB	0.884083	8.10791
	1.53655	8.10624
	1.645	8.10568
MYO18B	3.1871	8.10458
NPLOC4	0.737008	8.10237
	1.76176	8.10127
RNU6-1274P	1.69865	8.10127
VAMP2	-0.514076	8.10073
SNORA10B	1.69315	8.09963
SPATA48	1.67051	8.09854
SOCS6P1	1.69268	8.09474
	1.74773	8.09313
PP2D1	1.91372	8.08831
IGHV3-37	1.6815	8.08725
SP2-DT	1.33039	8.08672
AOX2P	2.25884	8.08513
	1.67373	8.08092
RPL22P4	2.46163	8.07988
	1.74182	8.07883
MYL2	1.63616	8.07831
CCDC175	1.56051	8.07779
MOB3C	0.582646	8.0752
	1.71413	8.07366
CREB3L1	2.24958	8.07314
TEX11	2.58375	8.07263
CTNNA1-AS1	1.98875	8.07263
PLCL2-AS1	1.8916	8.06803
DRG1P1	1.68981	8.06803
CCND3P1	1.60867	8.06753
RNU4ATAC	1.67244	8.06601
LINC01159	1.58006	8.0655
HNRNPA1P61	1.71	8.0575
RNU6-29P	2.01368	8.05601
UBL5P4	1.76853	8.05601
OR2L5	1.71773	8.05552
CPB1	2.12711	8.05502
SYNC	2.61749	8.05404
NA	1.63216	8.05257
LNCRNA-IUR	1.72616	8.05159
	1.60082	8.05061
BCRP1	1.55578	8.04915
	1.75017	8.04866
CLCN3P1	1.64164	8.04672
	1.75892	8.04479
DKK1	2.17936	8.04335
RN7SL760P	1.56794	8.04335
	1.58917	8.04239
RPL17P36	1.73422	8.04096
UBBP3	2.09741	8.03905
OAZ2	0.960438	8.03763
	1.73318	8.03527
USP7-AS1	2.22816	8.03245
DPRXP6	1.91246	8.03245
PFN2-AS1	1.98308	8.03152
IGLVI-56	1.82932	8.03152
	1.91017	8.02595
	1.77489	8.02595
NA	1.77163	8.02595
SYT4	1.93126	8.02457
MOGAT1	1.74134	8.02365
	1.71391	8.01818
VAT1L	2.81872	8.01457
SNORA70F	1.5459	8.01233
	1.77127	8.01144
ARID5A	-0.582089	8.01144
PHLPP2	1.06091	8.011
	1.80812	8.00745
FOXH1	1.54575	8.007
	1.77074	8.0048
LINC01275	2.71481	8.00436
	1.64903	8.00349
HBA1	2.66576	8
	1.8336	8
IL1A	1.67028	7.99568
PRSS51	1.96234	7.9914
MIR378E	1.76507	7.9914
RARRES2	1.69277	7.9914
	1.59685	7.9914
LINC01115	1.77705	7.98716
	1.68722	7.98716
SLC25A39P2	1.6372	7.98716
SAMD9	0.94717	7.98716
	1.64242	7.98297
NA	1.54663	7.98297
ENPP7P4	1.96913	7.97881
PGAM1P3	1.52666	7.97881
	1.74141	7.97469
GID8	0.781801	7.97469
PKD1L3	3.03833	7.97062
	1.84872	7.97062
PRSS3P3	1.64293	7.97062
HJURP	1.55347	7.97062
	2.77299	7.96658
NA	1.51451	7.96658
LRRN2	2.9495	7.96257
GPIHBP1	2.37271	7.95861
	1.59733	7.95861
	2.03431	7.95078
ITPRIP-AS1	1.74607	7.95078
SLCO2B1	2.65697	7.94692
	2.11964	7.94692
	1.83674	7.9431
	1.51858	7.9431
STAG1-DT	1.83954	7.93554
PSLNR	1.5955	7.93554
	1.79629	7.93181
RBM7P1	1.63365	7.93181
	1.5681	7.93181
RPL36AP7	1.97184	7.92812
IMPA1P1	1.74475	7.92812
PTGES3P3	1.67236	7.92812
NDUFB4P8	1.76771	7.92445
LMAN1L	1.6423	7.92445
OR52T1P	1.85608	7.92082
	1.88708	7.91721
	1.80337	7.91721
TCEANC	1.12839	7.91721
HIGD2B	1.74842	7.91364
	1.6329	7.91364
PANK3	0.737548	7.91364
LINC01610	1.95059	7.91009
NA	1.62221	7.91009
	1.97955	7.90658
SND1	0.720306	7.90658
NCOA4P4	2.15733	7.90309
DEFB1	1.87097	7.90309
	1.73816	7.90309
	1.84467	7.89963
	1.743	7.89963
	1.64872	7.89963
SCARNA1	1.61254	7.89963
NXT1-AS1	1.53268	7.89963
KBTBD4	-0.507756	7.8962
NA	1.68548	7.89279
S100A7	1.68313	7.89279
	1.58006	7.89279
	2.71318	7.88941
	1.72586	7.88941
MAN2A2	0.992682	7.88941
PRDM10-DT	1.94993	7.88606
SCARNA18B	1.58071	7.88606
PPP1R2P1	1.58071	7.88606
PTHLH	1.7203	7.88273
NUCB1	1.07742	7.88273
	2.73328	7.87943
CMPK2	1.97746	7.87943
	1.76038	7.87943
	1.7124	7.87943
	1.58624	7.87943
FABP2	1.58077	7.87943
METTL9	1.14099	7.87943
TUBB2A	3.67969	7.87615
SLC25A1	-0.601959	7.87615
PCMTD1P1	1.86129	7.8729
RNU6-979P	1.78779	7.86967
GNA12	1.66256	7.86967
	1.64965	7.86967
	1.41042	7.86967
BSDC1	0.689466	7.86967
	1.92887	7.86646
	1.88792	7.86328
MARCHF2	1.23292	7.86328
RNU6-705P	1.51987	7.86012
TRAV11	1.51602	7.86012
NA	1.6743	7.85699
	1.8228	7.85387
NA	1.62456	7.85387
RPL23AP3	1.59368	7.85387
	1.76406	7.85078
LINC02128	2.1896	7.84771
	1.56308	7.84771
	1.82742	7.84466
SLC25A6P4	1.57028	7.84466
	1.57028	7.84466
ANXA11	-0.627702	7.84466
	1.76933	7.84164
LARP4B-DT	1.58482	7.84164
DNAJC22	1.56188	7.83863
	1.56116	7.83863
ERFE	5.20811	7.83565
SERBP1P6	1.80866	7.83565
	1.48395	7.83268
	2.16405	7.82974
IGHV8-51-1	1.9221	7.82974
AP2B1P1	1.86863	7.82974
LRRD1	1.56693	7.82974
	1.52408	7.82974
	1.55821	7.82102
REXO5	1.12421	7.82102
NPHP3-AS1	1.67437	7.81816
HDAC6	0.781103	7.81248
NA	1.62857	7.80967
LINC02323	1.533	7.80967
KRT18P34	1.72736	7.8041
SNORD42B	1.64955	7.8041
	1.72919	7.7986
HSP90AA2P	1.61447	7.7986
	1.51167	7.7986
CAVIN1	1.85783	7.79588
	1.60707	7.79317
	1.51446	7.79317
GRK6P1	1.46104	7.79048
BMPR1AP2	1.40298	7.79048
FAM86LP	2.68641	7.78516
	2.21494	7.78516
DACT3-AS1	1.57386	7.78516
	1.70315	7.78252
TVP23C-CDRT4	1.80182	7.77728
PDGFRL	1.77623	7.77469
LINC00381	1.77456	7.77469
MIR6752	1.56521	7.77469
C1D	0.882859	7.77469
KIF26A-DT	1.75211	7.77211
MIR619	1.74885	7.77211
	1.68942	7.77211
LINC00853	2.07065	7.76955
NOVA2	2.06816	7.76955
SPATA18	1.85252	7.76955
NA	1.66676	7.767
MMP7	1.43901	7.767
NA	1.63026	7.76447
MFHAS1	0.897643	7.76447
ST7	0.89539	7.76447
CTSE	4.53599	7.76195
GAPVD1	0.695803	7.76195
DNM1P33	1.93403	7.75696
	1.50796	7.75696
	1.72179	7.75449
LRP4	1.65714	7.74958
CKAP2-DT	2.60469	7.74715
AOX3P	1.8027	7.74473
C6orf47-AS1	1.60289	7.74473
CXCR4	-0.610562	7.74232
	1.81326	7.73993
	2.36823	7.73755
TBL1XR1	0.518321	7.73755
	1.67077	7.73518
RNU6-375P	1.68114	7.73283
	1.71464	7.72584
NA	1.69325	7.72584
RNU6-1294P	1.579	7.72584
FCHO2-DT	2.31643	7.72354
LINC02928	1.65971	7.72125
	1.68476	7.71897
	1.58006	7.7167
	1.58006	7.7167
SSBP3	0.880663	7.7167
	1.40138	7.71444
	2.14403	7.7122
SLC13A5	1.62267	7.70774
	1.58998	7.70774
SLC28A1	1.56653	7.70774
	1.65558	7.70333
LINC01258	1.7705	7.70115
	1.68201	7.6968
ANKRD18B	2.0848	7.69465
DUSP16	-0.555018	7.69465
GAPDHP35	1.94032	7.6925
RPL7P4	1.64591	7.6925
CENPS-CORT	2.77928	7.69037
RN7SL575P	1.63437	7.69037
SNORD70	1.54208	7.69037
HECTD3	0.764604	7.69037
	1.57307	7.68825
	1.53836	7.68825
ARL14EPL	1.62981	7.68613
RNU6-680P	1.51917	7.68613
DUSP2	-1.19439	7.68613
ZNF23	1.75872	7.68194
NUTM2A-AS1	1.91941	7.67985
NA	1.76297	7.67985
LINC00707	1.65153	7.67985
	1.69905	7.67572
SIRPG-AS1	1.59508	7.67162
	1.42751	7.67162
NA	1.69403	7.66959
GHITM	0.749106	7.66959
	1.71911	7.66756
	1.69533	7.66756
TCF15	1.76083	7.66154
MIX23P1	1.66309	7.66154
IL12A-AS1	1.65143	7.66154
	1.63196	7.66154
MFFP2	1.51736	7.66154
ARHGAP28	1.69972	7.65956
	1.57936	7.65956
RNA5SP363	1.56653	7.65956
RNA5SP129	1.77659	7.65758
GRIN1	1.82131	7.65561
OR6K4P	2.7672	7.64975
NT5C1A	1.63181	7.64975
MIR6842	1.60943	7.64207
DOHH	0.994926	7.63639
BRAF	0.601713	7.63639
PRY	1.60891	7.63078
POLR2C	-0.480928	7.63078
ZFX-AS1	2.53082	7.62709
IGHD2-8	1.63046	7.62709
IGHD3-16	2.0224	7.62525
RGSL1	1.73318	7.62525
PMCH	1.55329	7.6216
SPDYE2	1.80483	7.61979
SNORD116-6	1.66416	7.61979
MIR6826	1.97167	7.61618
	2.40203	7.61439
LENEP	1.5361	7.61439
	1.51754	7.61261
KPNA6	0.686387	7.61261
	1.69678	7.61083
CTAGE12P	1.63325	7.61083
MIR548J	1.80941	7.60906
	1.61441	7.6073
RASSF5	-0.457687	7.6073
HPR	1.83222	7.6038
OSR2	1.99533	7.60033
	1.73601	7.60033
H2AJ	1.20648	7.60033
ABCA4	2.42419	7.5986
	1.71599	7.5986
PDZRN3	1.81487	7.59688
HS6ST2	1.73479	7.59517
DIRAS2	1.61704	7.59517
RNASE10	1.67719	7.59176
RNU6-316P	1.58392	7.59007
TMEM9B	0.638669	7.59007
LINC02974	1.39314	7.58838
RNU6-652P	1.79258	7.5867
RDH12	1.76566	7.58336
	1.48563	7.5817
TLK2P2	1.80747	7.5784
	1.67461	7.5784
LEPR	1.60045	7.57675
RPL7P7	1.55881	7.57675
CTDP1-DT	1.68193	7.57512
MIR4672	1.42206	7.57512
ANKRD20A18P	1.81755	7.57349
	2.33273	7.57025
	1.82057	7.57025
MTATP6P2	1.78528	7.57025
	1.74974	7.57025
USF3	0.750065	7.57025
PCAT7	2.02105	7.56384
TMEM72	1.83481	7.56384
MEIOSIN	1.74047	7.56225
	1.7109	7.56225
	1.47579	7.56225
LINC01395	1.62232	7.56067
	1.67929	7.55909
LINC01531	1.71376	7.5544
LY6K	1.73778	7.55129
CHST2	0.957632	7.55129
SWT1	0.876457	7.55129
LINC02542	1.78263	7.54975
NA	1.75908	7.54975
MBOAT4	1.72021	7.54975
LINC01094	1.61698	7.54975
LINC02322	1.987	7.54821
DNAH17-AS1	1.62005	7.54821
MIR601	1.91679	7.54668
DPH6-DT	1.58513	7.54363
	1.52372	7.5391
	1.73756	7.5376
SPECC1-DT	2.66802	7.53611
	1.8939	7.53313
SPINK9	1.56128	7.53165
MAGEA8-AS1	1.55628	7.53165
ADGRF5	2.14452	7.53018
MRGPRX2	1.64883	7.53018
NUDCP2	1.59486	7.53018
TRADD	-0.52371	7.53018
EIF4EBP2P2	1.58971	7.52871
SYNJ2-IT1	1.63179	7.52724
ORAI1	-0.571774	7.52724
STAU1	0.781787	7.52433
CD300LG	2.04683	7.52143
	1.55986	7.52143
KCNT2	2.00119	7.51856
NA	1.59508	7.51856
SCIRT	1.77843	7.51428
H2AC13	1.94777	7.51004
FCN3	1.69169	7.50864
TMEM245	0.959675	7.50864
KIAA0408	1.69836	7.50724
	1.62776	7.50585
	1.42055	7.50585
	1.61409	7.50446
CKS1BP3	1.70413	7.50307
NA	1.56217	7.50031
IGKV2OR22-4	1.61977	7.49894
IGLVI-20	1.56219	7.49894
LINC02909	1.50642	7.49894
	2.04176	7.49757
	1.65355	7.49621
TFDP1P2	2.70147	7.49485
WDR31	2.14252	7.49485
CCDC85A	1.7432	7.49349
	1.43215	7.49349
NA	1.6936	7.4908
XIRP1	1.95254	7.48945
NA	1.73666	7.48945
	2.01846	7.48812
SSBL4P	1.50418	7.48678
S100A16	2.54116	7.48413
	1.62267	7.48149
	1.69335	7.47886
RHO	1.82322	7.47756
HERC2P6	1.7435	7.47756
SMIM15-AS1	1.63965	7.47756
DEFT1P	1.53836	7.47496
	1.69566	7.47366
NEK2P4	2.22221	7.47237
	2.88943	7.46725
CYP4F23P	1.68694	7.46597
OR52U1P	1.55337	7.46471
NA	1.47464	7.45967
ACOT12	1.8328	7.45842
MIR126	1.82065	7.45842
SUMO2P19	1.89736	7.45717
RNU6-1156P	1.70123	7.45593
SLC2A4RG	-0.635922	7.45346
VTRNA1-1	1.81111	7.451
	1.52982	7.451
NA	1.72011	7.44977
HCG24	1.99997	7.44855
PNKD	0.951513	7.44855
TMEM151B	1.63732	7.44733
LRTM1	1.71549	7.44612
MIR181C	1.58143	7.44612
MIR454	1.6073	7.44491
PFN1	-0.644845	7.44249
SPRYD3	-0.456959	7.4389
CSE1L-DT	1.69564	7.43771
	1.61332	7.43533
SNX16	1.00854	7.43415
LIX1L	-0.482609	7.4318
RGS8	1.92437	7.43063
RPL21P32	1.61057	7.42946
SNORA69	1.60992	7.42713
	1.42794	7.42597
	1.94017	7.42481
MTURN	1.03684	7.42481
RN7SL301P	1.7705	7.42366
KCTD9	0.696955	7.42366
MIR2467	1.86976	7.42251
IGBP1P4	1.5269	7.42022
	1.83849	7.41794
	1.7293	7.41794
	1.65202	7.41794
	1.87427	7.41567
	1.65485	7.41341
	1.64859	7.41117
MPDZ	1.77243	7.41005
RAB5CP2	1.60883	7.41005
	1.95466	7.40782
FAM189A2	1.84173	7.40782
	1.76161	7.40782
EEF1A1P8	1.66895	7.40561
	1.80495	7.4045
MRO	1.73669	7.4034
IGHV3-32	1.83902	7.4023
LINC02246	1.71853	7.4023
	1.78136	7.40012
NA	1.61704	7.40012
CPNE6	1.66836	7.39903
PPP1CA	-0.469427	7.39362
	1.70304	7.39147
MAP4K1-AS1	1.68857	7.39041
TRAJ57	1.5654	7.38934
	1.64623	7.38828
	1.569	7.38828
SAMD1	-0.67509	7.38722
LINC01307	1.7203	7.38616
	1.49234	7.38616
GUK1	1.84839	7.3851
SNORA80A	1.67663	7.3851
NA	1.4847	7.383
C12orf29	0.934369	7.383
	1.48032	7.38195
PABPC4-AS1	1.90452	7.37779
TFPI	1.8847	7.37675
	1.49251	7.37572
RPL12P30	1.62187	7.37263
COL20A1	1.5698	7.37161
LINC00309	1.74041	7.36957
NA	1.63931	7.36957
	1.55051	7.36957
PART1	1.77623	7.36754
RNU6-1025P	1.63825	7.36653
SNORA71D	1.63047	7.36552
ZNF888-AS1	1.59508	7.36452
LINC02414	1.70415	7.36251
RASGRP2	-0.431127	7.36251
RNU6-6P	2.00411	7.36151
RNU6-957P	1.72696	7.36151
LINC01668	1.59372	7.36151
HMCN2	1.98033	7.36051
NA	1.77506	7.36051
	1.7391	7.36051
TTC9	-0.733686	7.35952
	2.21991	7.35853
	2.19798	7.35655
	1.82322	7.35655
ATP5F1AP8	1.4637	7.35556
HEATR4	1.70067	7.35458
FAM98C	-0.467782	7.3536
RIMS2	1.56151	7.35164
	1.62497	7.35067
GTF2IP7	1.72642	7.34872
BMS1P12	1.64067	7.34775
NPAP1P3	1.52753	7.34294
LEMD1	1.47446	7.34294
	2.07254	7.34199
TGM5	1.76947	7.34104
SF1	-0.333153	7.33913
CYCSP10	1.63943	7.33819
	1.59521	7.33819
NA	1.59239	7.33819
	1.62631	7.3363
BUD13-DT	1.59844	7.3363
RPL32P5	1.53913	7.3363
RPL23AP97	1.57243	7.33348
NA	1.51134	7.33255
MARCKSL1	-0.861634	7.33161
	1.76505	7.33068
TP53TG5	1.52375	7.32422
MIR1538	1.6923	7.32331
	1.63732	7.32331
	2.37768	7.32239
H2AC10P	1.74058	7.32239
	1.53984	7.32057
	1.5533	7.31966
	1.73417	7.31876
LINC02195	1.80305	7.31785
IGHVII-40-1	1.56294	7.31695
	1.67889	7.31515
C21orf58	0.914553	7.31336
	2.36703	7.31247
IL22RA1	1.65535	7.31247
NA	1.49799	7.31069
MIR22HG	1.27425	7.3098
	1.58373	7.30892
	1.56455	7.30892
	1.51545	7.30892
SNX5P1	1.63179	7.30715
	1.63179	7.30715
CDR2-DT	1.57296	7.30539
CD59	0.864083	7.30539
GPX4	1.26078	7.30364
	1.98012	7.3019
	1.71648	7.3019
RNU6-3P	2.34068	7.29671
	1.74593	7.29414
RN7SL510P	1.76849	7.29243
	1.68032	7.29243
FAR2P3	1.59405	7.29243
OR6C64P	2.00055	7.29158
	1.64187	7.29158
	1.53714	7.28988
	1.51376	7.28988
	1.57856	7.28819
	1.54885	7.28735
	1.49905	7.28651
FOXI2	1.69284	7.28567
RABGAP1L-AS1	1.53621	7.28483
GNAS	1.65537	7.28316
FGF14	1.47883	7.28067
MCRIP2P1	1.60123	7.27984
RNA5SP352	1.50874	7.27901
CHKA-DT	1.64902	7.27572
	1.53171	7.27003
KIAA1586	1.19697	7.26841
ANXA8L1	1.66958	7.2668
CBX4	-0.46307	7.2668
NA	1.55752	7.26281
SEC16B	1.71861	7.25885
FAM224A	1.71114	7.25885
CLN8	0.724206	7.25806
NA	1.72817	7.25727
ADAMTS7P3	2.15862	7.25649
COPS2	1.05336	7.25493
TP53AIP1	1.89068	7.25414
	1.51792	7.25414
	1.50118	7.25181
	1.47095	7.25181
	1.85744	7.24949
KRTAP5-7	1.84458	7.24949
FRMPD2B	1.73629	7.24949
RPA2	-0.463084	7.24795
	1.39566	7.24718
LRP1-AS	1.62702	7.24336
R3HDM2-DT	1.60533	7.24336
FER1L6	1.68257	7.2426
PRKCZ	-0.630984	7.2426
RPS29P19	1.51789	7.23882
CNN2	-0.659243	7.23807
	1.65297	7.23732
RNU6-757P	1.62933	7.23582
MIR598	1.67323	7.23284
TACR1	1.53392	7.23284
DAP-DT	1.53392	7.23284
MIR4439	1.49458	7.2321
	1.816	7.23136
NRBF2P2	1.57226	7.22988
BZW1P1	1.44257	7.22915
KLHDC2	0.70526	7.22915
LINC01361	1.65898	7.22841
ABT1	-0.451481	7.22621
LINC01829	1.75899	7.22475
MIR1270	1.51593	7.22475
ZFYVE1	0.740416	7.22475
	1.78689	7.22403
LINC02721	1.50264	7.22403
TIMM23	0.685176	7.21753
VWA5B1	1.49732	7.21538
MTCO1P30	2.39651	7.21396
RNU6-1056P	1.72133	7.20901
PLG	1.47573	7.20761
SMC1B	1.72345	7.20621
CD2AP	0.996132	7.20621
RN7SKP50	1.63272	7.20482
	1.49107	7.20482
	2.46699	7.20343
	2.25656	7.20343
MLXIPL	1.79856	7.19997
AGFG2	-0.644957	7.19791
RNU6-1	2.37148	7.19723
ADAM29	1.50615	7.19654
MIR3161	1.87611	7.1945
NA	1.78987	7.1945
MIR181D	1.46697	7.19382
CSRP2	1.69738	7.19246
RNU4-29P	1.76656	7.19111
IGHD2-15	1.98653	7.19044
GYPC	1.72909	7.19044
RNU6-625P	1.48392	7.1891
	1.58443	7.18709
ZNF663P	1.53875	7.18709
IGHVIII-11-1	1.50868	7.18642
RN7SKP97	1.60342	7.18575
VSTM2L	3.86666	7.18442
HBA2	2.34637	7.1831
CRHR2	1.55925	7.18243
	1.9855	7.17718
USP32P4	2.04441	7.17653
ST3GAL3-AS1	1.56529	7.17587
OXSR1	0.689016	7.17393
BTG2-DT	1.69205	7.17263
HSPA8P1	1.60491	7.17263
SOX2	1.70886	7.17198
RNU4-21P	1.61441	7.17134
LINC02421	1.77677	7.16941
MIR933	1.73424	7.16941
	1.54499	7.16877
NA	1.61085	7.16431
	1.51794	7.16368
MIR222	1.60383	7.16178
CTBP1-AS	1.48328	7.16178
	1.73264	7.16052
	1.47894	7.15927
	1.81075	7.15864
MATN3	1.5307	7.15864
	1.58443	7.15802
	1.9506	7.15739
SSUH2	1.63935	7.1549
	1.65286	7.15428
NPPC	1.54446	7.15366
LRRC37A9P	1.43378	7.15181
SAA2	1.91182	7.14752
	1.53907	7.14569
FSIP2-AS2	1.68043	7.14448
	1.55237	7.14388
SNHG16	-0.515996	7.14388
RPL36AP19	1.64853	7.14206
	1.74048	7.14086
ACTR1B	-0.433782	7.13727
	1.82687	7.13608
ERVFRD-3	1.57914	7.1349
NA	1.62114	7.13253
TTC14-DT	1.69004	7.13018
RN7SL320P	1.60921	7.13018
RNU6-9	1.88728	7.1296
HAND2-AS1	1.78559	7.12843
NA	1.66293	7.12784
RNU6-540P	1.63683	7.12726
TNFSF18	2.73577	7.1261
	4.03354	7.12552
NA	1.64075	7.12436
MATN4	1.72497	7.12378
IGLJ6	1.8809	7.12321
	2.074	7.12263
RNU6-701P	1.61012	7.12263
RWDD4P1	1.5477	7.12205
SFR1P1	1.49314	7.12205
PAGE5	1.69838	7.11805
RNU7-38P	1.49022	7.11748
SNORA58	1.46553	7.11748
	1.63377	7.11691
	1.66115	7.11577
CLPB	1.09082	7.1152
IFT52	0.989297	7.1152
TACC2	1.75632	7.11407
CYP4A22-AS1	3.04844	7.11295
RBM5-AS1	1.70695	7.11295
ACTN4P1	1.54421	7.10958
NA	1.69148	7.10846
MSI2	0.6759	7.10735
SMARCD2	-0.455131	7.10735
NR2F6	-0.978472	7.10735
ELOCP2	1.48994	7.10458
	1.82193	7.10292
HSPA12A	1.75592	7.10292
	1.689	7.10182
TRIM23	0.80164	7.09909
ARMC2-AS1	1.77951	7.09854
UICLM	-1.98323	7.09854
UPF3AP1	1.58428	7.09745
COQ8A	-0.537165	7.09637
	1.82549	7.09528
	1.53874	7.09474
SEPTIN7P3	1.58725	7.09366
MIR5692C2	1.55695	7.09366
	1.93943	7.09259
GMEB2	-0.398221	7.09259
ADAMTS15	1.53482	7.09098
FOXE3	1.48954	7.09044
CERS6-AS1	1.89302	7.08991
HAUS6P3	1.88711	7.08991
MIR3139	1.41887	7.08831
	1.59497	7.08249
LINC02235	1.70212	7.08145
	1.73805	7.0804
FNTAP1	1.52142	7.07935
OR2A1	1.53045	7.07883
WHSC1L2P	1.44184	7.07831
	1.52488	7.07624
ODF3L2	2.14872	7.07366
FIGLA	1.76144	7.07212
NA	1.67419	7.07109
	1.64725	7.07109
TRHDE	2.04424	7.07058
	1.77715	7.06905
	1.71979	7.06803
	1.55993	7.06803
NAP1L1P2	1.60821	7.06702
NA	1.63545	7.065
	1.69531	7.06349
CYP3A4	1.98315	7.06248
TRAV7	1.68194	7.06198
	1.50249	7.06148
RCC2-AS1	1.4895	7.06098
SEMA6D	1.73893	7.06048
LINC01291	1.52133	7.05998
RD3L	2.07542	7.05899
	1.70565	7.05899
STK16	0.575113	7.05799
PATZ1	-0.476361	7.0575
	1.57025	7.057
CYP7A1	1.78384	7.05552
	1.6265	7.05453
CBX7	-0.370934	7.05355
OSBPL6	3.15515	7.05061
LINC02816	1.8502	7.04964
TRAV15	1.54421	7.04866
SUMO1P3	1.55084	7.04479
LRRC58-DT	1.82971	7.04431
DPPA5P4	1.73711	7.04431
NA	1.53308	7.04383
	1.61098	7.04191
	1.62775	7.03953
CDKN2C	0.918956	7.03905
WRAP73	-0.42607	7.03527
CFL1	-0.525304	7.03527
RNY4P7	1.48426	7.03386
MRPL36P1	1.3269	7.03339
	1.71273	7.03292
UOX	1.45806	7.03292
RBM12B-DT	1.64658	7.03245
TRAV37	1.48519	7.03152
OVOL1	1.48679	7.03012
SETP5	1.69045	7.02919
	1.46192	7.02826
ARMH4	2.22955	7.0278
INE2	1.66317	7.0278
RN7SL606P	1.51995	7.02733
ARHGAP15	-0.480672	7.02687
FAM174A-DT	1.6496	7.02457
	1.55356	7.02457
CALB2	1.71857	7.02411
HNRNPA1P33	1.91447	7.02228
HNRNPA0	-0.412361	7.02136
PPP2R5C	-0.328242	7.02045
EDRF1-AS1	1.49939	7.02
FAM66E	1.61032	7.01502
CDYL	0.603225	7.01502
	1.75063	7.00966
	1.82532	7.00789
YAE1-DT	1.8163	7.00789
RAB4B-EGLN2	1.57213	7.00656
MIR6129	1.47722	7.00656
NPL	1.17685	7.00656
SDAD1P1	1.41338	7.00612
	1.4114	7.00612
CRYM	1.84088	7.00524
C11orf87	1.68694	7.00524
RNFT1-DT	1.51786	7.00261
	1.7046	7.00174
CDIP1	-0.574031	7.00043
HDLBP	0.905415	7
CDC42EP2	-1.2826	7
MEP1A	2.08751	6.99568
XDH	1.52532	6.99568
CFAP20	-0.597953	6.99568
MRPS18CP6	1.64512	6.9914
IGHD4-11	1.62643	6.9914
RNU4ATAC11P	1.57199	6.9914
TRAJ59	1.41097	6.9914
FAH	1.31312	6.9914
INTS15	-0.447075	6.9914
RNU6-4P	2.53385	6.98716
MIR4753	1.62044	6.98716
VN2R10P	1.61888	6.98716
	1.32467	6.98716
PRMT5-AS1	1.58863	6.98297
TMEM14DP	2.27007	6.97881
NODAL	1.50175	6.97881
DHH	1.54584	6.97469
MICD	1.53975	6.97062
ZDHHC3	0.734526	6.97062
	1.63846	6.96658
METTL21AP1	1.5743	6.96658
TMEM233	2.13782	6.96257
LINC01498	1.80539	6.96257
[truncated: 25,878 more rows]
