# Supplementary material for: Stage-specific TRIM10 expression regulates erythroid maturation
Source: EMBO Rep. 2025 Oct 30;26(23):5982–6014. doi: 10.1038/s44319-025-00616-0 (PMC12678476; doi:10.1038/s44319-025-00616-0)
Supplement: Supplementary file 2 — Source data Fig. 1 [file 44319_2025_616_MOESM2_ESM.zip › 1D/Fig1D_README.txt]

scRNA-Seq data of Fig.1A,D: Gene Expression Omnibus GSE222368 (https://www.ncbi.nlm.nih.gov/geo/query/acc.cgi?acc=GSE222368)
