# Supplementary material for: Stage-specific TRIM10 expression regulates erythroid maturation
Source: EMBO Rep. 2025 Oct 30;26(23):5982–6014. doi: 10.1038/s44319-025-00616-0 (PMC12678476; doi:10.1038/s44319-025-00616-0)
Supplement: Supplementary file 2 — Source data Fig. 1 [file 44319_2025_616_MOESM2_ESM.zip › 1F/Fig1F_Numerical_data.xlsx]

## Sheet: Fig1F
		Fig. 1F Heatmap
		Log2 (TPM+1)
		HUDEP-2 Differentiation day	D0	D1	D2	D3	D4	D5	D6	D7	D8	D12
		TRIM6	4.1816	3.727	3.62858	3.89603	3.26511	2.82755	1.88366	0	0.663004	0.018687
		TRIM10a	1.42927	1.63393	2.89075	3.7347	4.55451	5.07805	5.5016	5.76821	5.55727	4.58448
		TRIM29	6.22448	6.337	5.79436	4.69947	3.69154	3.57834	3.26732	1.54675	1.15864	0.226557
		TRIM32	4.50314	2.74072	3.09336	2.38627	2.85153	2.06801	1.57688	0.183803	0.888623	0
		TRIM47	1.53037	1.5137	0.189931	0	0.029802	0.067946	0	0	0	0
		TRIM58	5.83897	5.2284	5.92917	5.97052	6.0736	6.07558	5.99318	6.20911	6.42019	8.26106
