# Supplementary material for: Stage-specific TRIM10 expression regulates erythroid maturation
Source: EMBO Rep. 2025 Oct 30;26(23):5982–6014. doi: 10.1038/s44319-025-00616-0 (PMC12678476; doi:10.1038/s44319-025-00616-0)
Supplement: Supplementary file 2 — Source data Fig. 1 [file 44319_2025_616_MOESM2_ESM.zip › 1G/Fig1G_Numerical_data.xlsx]

## Sheet: Fig1G
Fig. 1G Volcano plot
D0 vs D8
	Log2(Fc)	-Log(pvalue)
PALM2AKAP2	-9.36683	14.3091
H1-0	9.13155	13.5612
LOC102723750	8.68926	12.9262
ZNF521	-9.16977	12.775
VIM	-8.35713	12.5818
DOCK2	-8.65806	12.5011
SYBU	8.66122	12.3976
AQP1	7.96228	11.8173
P2RX5	-8.65073	11.5275
SLC4A1	7.70839	11.4169
H4C3	7.87778	11.4123
ARG1	8.46363	11.387
SIGLEC6	-8.18152	11.2954
TPSAB1	-7.62287	11.1943
TSPAN5	7.67778	11.1206
P2RY8	-7.85314	11.0949
TESPA1	-7.74831	10.8773
RUNX1T1	7.67569	10.8262
IL9R	-7.75532	10.8174
STAP1	-7.74456	10.7975
SLC30A10	7.55588	10.6932
GCSAML	-7.65526	10.6713
LPCAT2	-8.4794	10.6606
C17orf99	8.03272	10.5877
BLOC1S5-TXNDC5	-7.57687	10.5588
C5	7.6189	10.5244
CSF2RB	-7.32521	10.5108
C12orf75	-7.55974	10.3682
H1-3	7.73126	10.3296
PTPN6	-7.38347	10.3144
H4C13	7.85851	10.2649
TPSB2	-7.0942	10.2318
ITGA2B	-7.14198	10.1637
RUNDC3A	7.30358	10.1503
SCARNA17	7.25816	10.1262
CTSS	-7.40537	9.97921
DOCK10	-7.6865	9.739
WIPF1	-7.02506	9.60626
LOC107985678	6.99307	9.59929
APOL6	6.94679	9.50252
ARHGDIB	-6.79033	9.46186
PCSK9	-6.69772	9.38553
HPGD	-6.60052	9.3211
NCF4	-6.95952	9.31962
TRIB3	6.58562	9.28235
PTPRB	-7.71541	9.25123
PHGDH	6.68552	9.19708
RNU1-1	6.9835	9.18383
RNU1-3	7.00349	9.15888
TPSD1	-6.68048	9.13117
RNU1-4	6.97772	9.11044
NR2F1	7.92011	9.10219
F2RL3	-6.92152	9.08614
SLC1A4	6.56202	8.97647
SLC22A4	6.47656	8.97189
MAN1C1	-6.63276	8.96479
CELF3	6.892	8.95361
H4C2	6.85658	8.94946
PKM	-6.37788	8.89914
RNU1-2	6.85849	8.89199
SNORD3A	6.43124	8.85815
FMNL1	-6.54944	8.84773
FABP5	-6.3339	8.77489
PAQR9	6.5282	8.75185
LGALS1	-6.38378	8.72572
LPL	-6.43495	8.72511
RNA5-8SN2	6.68184	8.63109
ANXA6	-6.51552	8.59854
H4C6	6.60752	8.58766
CYP4F3	6.8357	8.55271
TNS1	6.21481	8.54943
SLC30A1	6.17695	8.53936
ANKRD33B	-6.33092	8.46237
ATF3	6.18719	8.43363
HK2	-6.203	8.41939
SYCP2L	-6.17555	8.41868
H3C1	6.32981	8.36773
GSTM3	-6.10499	8.33859
LOC112267992	6.63851	8.3165
LTBP1	6.06029	8.21197
RNVU1-7	6.57611	8.20423
RNVU1-18	6.64138	8.20155
RN7SK	5.95687	8.15642
MLKL	-6.56464	8.15552
ASS1	6.11611	8.15183
PTP4A1P4	6.18668	8.15132
CAPG	-6.17026	8.14092
SCARNA2	6.56301	8.0557
CR1L	6.13621	8.0516
H3C14	6.35332	8.02762
H3C15	6.38066	8.01717
RNA45SN2	5.8558	7.98961
ST3GAL4	6.08824	7.98484
H4C1	6.36139	7.90788
PYGL	-5.87701	7.88869
LITAF	-5.81967	7.79694
RNA45SN1	5.73828	7.77525
ELOVL2-AS1	-6.89641	7.76576
RUNDC3A-AS1	6.00208	7.7557
ATP1B2	5.74655	7.75504
RAB29	-5.94242	7.70394
PTPRJ	5.8546	7.67245
BCL6	5.78071	7.66227
SCN2A	-5.74183	7.6424
ELOVL2	-5.71855	7.62115
SLC6A9	5.65058	7.59965
RHOH	-5.98803	7.56719
H3C7	5.89363	7.55976
SCARNA9	5.87642	7.54007
SOCS3	5.87574	7.52732
FRY	6.04516	7.52229
TRIM10	5.62443	7.5217
LINC01215	-5.80904	7.51244
LPP	-5.87883	7.50565
GRAP2	5.60727	7.45122
FYN	5.82897	7.44447
HBM	5.55762	7.43057
VAV3	-6.42042	7.42442
RHD	5.5659	7.38817
LOC107985770	6.97441	7.38787
MT2A	5.94616	7.38291
RNA45SN3	5.51668	7.37257
FABP5P7	-5.90951	7.34046
NLRP2	-6.02568	7.33248
BTN2A2	-6.10379	7.3198
MGST1	-5.54136	7.31977
H4C14	5.74124	7.3166
ESRRG	-5.54258	7.30841
H4C4	5.73668	7.29005
H3C13	5.93996	7.28155
SPI1	-5.6673	7.25576
KLF15	-5.61251	7.20513
ART4	5.46803	7.18678
KLRG2	-5.60036	7.15959
S100A11	-5.45439	7.14541
PTP4A3	5.77124	7.13496
GNA15	-5.40627	7.09482
H3C11	5.83136	7.08432
LCP1	-5.35949	7.06439
H2AC7	5.80724	7.03973
RN7SL2	5.34103	7.03272
PEG3	-5.38199	7.03229
CHAC1	5.35392	7.02982
CDC42EP1	5.90853	7.00121
KIFC3	-5.61771	6.99054
GLIPR2	5.67649	6.96513
H2BC10	5.83305	6.95546
ARRB1	-5.43625	6.92804
IRAK2	5.34131	6.82362
ZDBF2	5.68016	6.81729
RHCE	5.24375	6.78523
PCDH9	-5.49598	6.75178
LOC105372705	5.44924	6.74715
TRIM29	-5.18801	6.72431
ELMO1	-5.18377	6.71181
H4C15	5.22855	6.7077
EHD4	-5.38125	6.69179
NMU	5.62631	6.66248
GSTM4	-5.46144	6.65797
CHRNA5	-5.72734	6.64828
CILP2	-5.56735	6.62916
CRYZ	-5.13106	6.61394
MAFA	5.59047	6.59798
H4C5	5.46907	6.59473
RN7SL3	5.34247	6.59308
LRRC6	-5.31922	6.58226
RN7SL1	5.07754	6.56129
ZNF792	-5.42131	6.54818
RIN3	-5.13216	6.50944
CRYZL2P	-5.54443	6.47308
MT1X	6.45447	6.45491
KIF4B	-6.15988	6.45491
SPTBN1	-5.31732	6.43326
SNORD3D	5.65556	6.43096
TRPV2	-5.03976	6.4305
KRT19	-6.06681	6.42004
DEF6	-5.84891	6.40466
PRXL2A	-5.01659	6.38797
SNORD3C	5.71317	6.36734
ANKH	4.98366	6.36399
PIK3IP1	5.03629	6.35896
TNFRSF8	-5.13466	6.35068
ARMCX1	-5.06409	6.34728
TMEM236	5.48923	6.3418
SNORD3B-2	5.69669	6.34127
FHDC1	4.94409	6.33272
ADM2	5.0275	6.3065
NKPD1	-4.99301	6.27706
SLC39A14	-4.95107	6.2717
MCF2	-5.16216	6.26643
HBD	4.89324	6.25281
ARHGEF11	-5.11925	6.22822
RNA5S6	6.01044	6.19321
MAGEF1	-5.4709	6.19195
TRAF5	-4.90525	6.18508
H3C12	4.99419	6.12702
H2AC12	5.05767	6.11496
KAZN	-5.04453	6.09376
CCR7	5.94755	6.08022
SOX4	-5.25613	6.0782
IER5L	5.22268	6.05604
LINC01133	5.00585	6.04109
TLE2	5.52065	6.03661
PITX1	4.77146	6.01748
SESN2	4.77515	6.01535
PREX1	-4.88192	6.01449
SNORA50C	5.16023	5.98095
PDK4	5.12703	5.96155
ULBP1	4.77886	5.9584
LAMC3	-5.18653	5.95784
DPY19L2	-4.78863	5.95429
TMPRSS11F	4.87664	5.924
KLHL6	-4.76178	5.91207
KANK1	-5.04108	5.91083
KIT	-4.69742	5.90456
OTULINL	-5.29673	5.88938
FCGR2A	4.73956	5.87509
AHNAK	-4.68625	5.87203
LOC107984421	4.91234	5.84443
PLA2G4A	-5.03102	5.83802
PRAG1	-4.73246	5.83648
GDF15	4.65084	5.8218
LOC646708	4.7497	5.81645
H2AC17	4.77062	5.81026
WSCD2	-4.6788	5.79645
SLC9A7	-4.69863	5.78855
TMPRSS5	5.28139	5.78132
CNNM1	-4.70369	5.77843
FCGRT	4.90279	5.77794
RPS6KA2	5.37292	5.77533
SH3BP1	-4.86594	5.74577
BMF	4.74552	5.69861
HMOX1	4.58776	5.68898
RGS20	-5.02309	5.67434
H1-5	4.65169	5.67072
GPR146	4.63005	5.66902
BDH1	-4.61502	5.66136
MAMLD1	5.30932	5.65998
MIR616	5.98831	5.65616
CDKN1C	4.82948	5.65615
TMEM140	4.80069	5.64774
H3C3	4.71575	5.64676
HHEX	-4.56615	5.6431
ABCF2-H2BE1	5.28747	5.62611
ISG20	4.5796	5.6113
CDC27P10	5.67551	5.60901
ANPEP	-4.54207	5.60331
ACSL6	4.64748	5.60325
CD37	-4.55573	5.57843
ABTB1	4.56053	5.57184
ENPP3	-4.51388	5.56681
ABHD17C	-4.73865	5.55772
SPR	-4.65014	5.5572
OSGIN1	4.6049	5.52027
IRAK3	-4.49744	5.51009
FBLN2	5.06	5.50791
KCNQ5	-4.50769	5.49332
LCP2	-4.90767	5.47971
HACD4	-4.85538	5.47858
MIR3648-2	4.68826	5.47246
RN7SKP80	5.19665	5.46822
H3C2	4.66775	5.44978
TREML2	4.53648	5.44815
MAP3K15	5.5721	5.43185
FCGR2C	5.17302	5.43185
PANK1	-4.55756	5.42112
MIR451A	4.79608	5.41008
FKBP11	-4.56361	5.39021
SAMHD1	-4.44965	5.38157
HBA1	4.3628	5.32223
SMOX	4.40755	5.31018
FGD3	-4.80302	5.29964
TRIM6	-4.40106	5.29798
GPI	-4.34706	5.29055
SEC23A	-4.43219	5.28366
PPP1R26	-4.39714	5.26921
SLC29A2	-4.37726	5.25665
BTG2	4.3258	5.25482
GADD45B	4.39609	5.2509
ARHGAP45	-4.34336	5.24895
VGF	-5.03182	5.24826
H4C11	4.41303	5.24273
TERT	-4.50047	5.23918
CELF2	-4.31855	5.23022
SLC30A2	5.04869	5.22264
GPR174	-4.47658	5.22065
RN7SL4P	4.33769	5.20863
PLCG2	-4.41276	5.19935
H4C12	4.38189	5.17952
DPF1	-4.47564	5.16662
KCNS1	-4.31712	5.1601
FAXDC2	4.28134	5.15442
ITPR2	-4.28307	5.152
PTPRF	4.52353	5.15075
SAMSN1	-4.30895	5.1503
SETD7	-4.30426	5.13427
TNFRSF11A	-5.37638	5.12259
SLC7A11	4.25603	5.12217
AKNA	-4.64561	5.1159
PTGS1	4.28329	5.11239
IGFBP7	-5.30964	5.10932
HBA2	4.23599	5.10344
CBFB	-4.2626	5.10069
HEPACAM2	4.47849	5.10062
RASSF3	-4.39541	5.09824
PTPN22	-4.60027	5.0911
GRK3	-4.27236	5.08924
GSAP	-4.54223	5.08886
E2F5	-4.32892	5.08787
PLSCR4	4.24853	5.08081
GPAT3	4.9686	5.08061
GPR153	-4.40379	5.07581
PGM5P4-AS1	5.65028	5.07301
NATD1	4.21575	5.06659
GM2A	-4.23023	5.05979
SNORD3B-1	4.95481	5.0597
CDKN2B	4.22132	5.05409
PPM1H	-4.23038	5.04947
GNG3	4.64032	5.04295
H2AC15	4.73407	5.04274
ARG2	4.22757	5.04063
SMYD2	-4.27664	5.03988
KMT2E-AS1	4.31799	5.03075
CARNS1	4.28783	5.02402
SLCO5A1	4.19911	5.02035
H4C9	4.61907	5.01046
LOC105379220	4.67036	4.99459
SNCA	4.18423	4.99242
HBG1	4.1717	4.98988
CBX7	4.18533	4.98682
PSMB9	-4.61564	4.97757
RNF207	-4.44289	4.976
ADGRE2	-4.19624	4.96329
KBTBD11	-5.27983	4.94497
H2BC17	4.37873	4.91876
GRAMD1A	-4.16587	4.91724
FAM184B	-4.83732	4.91154
SNORA80B	4.86918	4.90866
ELAPOR2	-4.31777	4.90739
FGFR1	4.19841	4.90161
ARRDC3	4.12223	4.89279
MIR144	4.76216	4.88782
HBG2	4.10356	4.87494
PHACTR1	-4.13769	4.87146
LINC02806	-4.45803	4.85497
ARHGAP6	-4.31265	4.84976
LOC112268293	4.58189	4.84677
PPP2R3A	-5.1387	4.8295
SLC2A1	4.06551	4.81123
PFKFB4	-4.1339	4.80814
BTBD9	-4.35973	4.79342
CORO2A	-4.11392	4.79195
LOC107985687	4.54492	4.79097
DIXDC1	-4.15322	4.79087
TNFRSF19	-4.10358	4.78802
AGPAT4-IT1	6.04861	4.78238
TLL2	4.62782	4.77109
P2RX5-TAX1BP3	-4.2031	4.75602
C5AR2	-4.13417	4.75418
H2BC18	4.40698	4.75368
ELK3	-4.21544	4.75305
GMIP	-4.08093	4.74208
RUSC2	-4.4735	4.73553
ARHGEF37	4.14421	4.73205
GDF11	-4.2441	4.73198
DMBX1	4.66999	4.72945
WAS	-4.36664	4.72753
IKZF3	-4.04193	4.711
LRP1	4.13193	4.70967
RPL23AP1	4.08397	4.70417
LTF	4.73037	4.70127
PIK3CG	-4.84959	4.69965
TUFT1	4.01497	4.69674
RNF130	-4.01001	4.69365
SLC22A16	4.02604	4.68377
CSKMT	4.02269	4.68376
ICAM3	-4.83969	4.68149
CLCF1	4.22783	4.67905
CACNB1	-4.32143	4.67721
F2R	-4.30175	4.67545
GADD45G	4.62862	4.66761
PCOTH	-4.33258	4.66436
RORA	3.98278	4.65249
MAGI1	-3.99108	4.64865
ITM2C	-4.56345	4.64624
NTN1	-4.67651	4.64502
RAP1GAP	3.96375	4.63792
LOC107984338	4.60036	4.62559
LOC729870	4.19878	4.62554
OSBP2	3.95595	4.62543
LDHA	-3.9526	4.61946
SLCO4A1	-4.00145	4.61217
CRACR2A	-3.99082	4.61128
LOC107984948	4.68096	4.60377
MSN	-3.94239	4.60199
NRROS	-3.96405	4.59677
SHROOM1	-4.78911	4.58885
RYR3	-4.24177	4.58467
HBB	3.92761	4.57886
LINC00958	4.16809	4.57158
GCNT1	-3.98075	4.56631
CD52	-4.15258	4.56123
H1-4	4.08019	4.55625
IRF1	3.93464	4.55592
NFKB1	-3.93207	4.55514
SNORA16A	4.1525	4.54813
SOX6	3.92071	4.54372
TCEAL4	-4.00525	4.5432
PRXL2C	-3.97084	4.54317
LOC105378307	-4.16041	4.53999
LOC729732	4.14201	4.53238
IFITM3	-4.06009	4.53087
FAM162B	-4.1086	4.51894
ELFN1-AS1	-4.1086	4.51894
TRIM32	-3.91697	4.51519
PITPNM2	-4.1136	4.49639
KCNQ1OT1	3.95191	4.49493
LOC399900	4.33013	4.48037
H2BC8	4.03546	4.47955
TMSB10	-3.87015	4.47851
ERO1A	-3.88414	4.47546
SLC2A3	-4.21953	4.45733
HIPK2	3.98183	4.4567
LOC100996756	4.49685	4.4507
FXYD5	-3.85909	4.444
TRIM47	-4.54538	4.43986
MXRA7P1	5.25232	4.4266
RNVU1-14	4.41343	4.41371
VSIR	3.99195	4.41041
YPEL1	4.25571	4.40262
C3orf80	-4.02959	4.39983
BEX3	-4.94406	4.39469
SLC2A6	-4.18276	4.38992
TRAK2	3.81207	4.38453
SNORA44	4.45012	4.38211
HSPE1-MOB4	-3.87604	4.37562
ALAS2	3.80485	4.37291
LOC100505664	4.93938	4.37073
AASS	-3.86266	4.36743
PLEKHA1	-3.8836	4.36608
NFE2L3	-4.04193	4.34551
TRNR	4.92079	4.34356
CDC14B	-4.12934	4.33651
PHOSPHO1	3.78956	4.33617
MAPK13	4.4181	4.33541
DNMBP	-4.11542	4.33261
VIL1	4.26704	4.33148
SLC35D3	-4.88902	4.32973
FAM131A	3.84433	4.32879
LOC105379327	3.83799	4.3245
SLC6A6	-3.80938	4.32214
ERFE	3.77499	4.32141
GPSM3	-3.89333	4.31817
DUSP8	4.25565	4.31475
ZNF835	-4.36401	4.31475
TOM1L1	-3.83071	4.30446
JMJD1C-AS1	5.16228	4.29665
NUDT4B	3.75922	4.29533
NUDT4	3.75532	4.29051
ACE2	4.88288	4.2884
LDLR-AS1	4.48379	4.2884
LOC101929882	4.40181	4.28789
IL9RP3	-4.08418	4.28511
IMPDH1	-3.76534	4.2778
TCEAL3	-4.09589	4.27578
GAL	-3.79265	4.26732
PLEKHO2	-3.92399	4.26671
HDAC5	3.74887	4.26651
QTRT2	-3.76081	4.25689
VCAN	-4.1262	4.25645
RASD1	3.76498	4.25537
SCART1	4.30035	4.24799
HMGA2	-3.93586	4.24654
TMEM184A	5.70355	4.24316
APC2	-3.76294	4.23793
MST1	3.79638	4.23418
ULK1	3.72652	4.23258
MIF	-3.719	4.2264
CCN3	-3.96959	4.2218
DBI	-3.73029	4.22157
SNORD74	4.2359	4.218
IFITM2	-3.73076	4.21256
LY75	-4.2974	4.21214
PCCA-DT	-3.85665	4.21199
MAK	-3.77543	4.20806
RNA28SN2	3.70478	4.20727
RBM47	-3.76555	4.20627
GRAMD4	-3.71746	4.20393
SLC39A10	-3.70967	4.20289
AGPAT4	3.75877	4.19965
GABARAPL1	3.7201	4.19544
RNA28SN3	3.69566	4.1922
DISP2	-4.0407	4.18842
CSF1	-3.8469	4.17866
LOC105369823	3.94123	4.17706
RNA28SN1	3.68614	4.17649
LOC107984334	4.09218	4.1755
LOC100130872	-3.81523	4.17498
TMED10P2	4.80393	4.17461
C17orf107	3.80784	4.16998
DNAAF4	-3.80308	4.16998
ZC3H6	3.73184	4.16648
TGFB1I1	3.90457	4.1658
BCL9	-3.7532	4.16043
OSR2	3.7201	4.15924
NUDT4P2	3.67078	4.14885
GASK1B	-4.50563	4.13906
ENO1	-3.66133	4.13468
DST	3.668	4.13288
H4C8	3.82139	4.13089
SLC25A43	-3.69694	4.12912
BCL2L15	4.11114	4.12724
PDE4DIP	-3.78347	4.12249
SQOR	3.73832	4.12233
KCNN4	3.66023	4.12205
TSPAN6	-3.83234	4.11561
H3C4	3.76986	4.1088
LOC102724416	4.16823	4.09992
LOC105377548	-4.33461	4.09992
EPOP	-3.66305	4.0987
CTTNBP2NL	-4.48035	4.09424
MXD3	3.64956	4.09166
MACF1	-3.63956	4.08668
SLC27A2	-3.651	4.08584
OTUD1	3.6763	4.08533
ANXA11	-3.65054	4.085
STRADB	3.62382	4.07167
GYPB	3.62277	4.06882
TGIF2	-3.66327	4.06843
BGLT3	5.57833	4.0672
GPR137B	-4.01142	4.0637
ANTXR2	-3.80841	4.06203
LYN	-3.61776	4.06072
PGM5P3-AS1	4.74174	4.05587
LOC101927375	-3.82378	4.05202
NXF3	-3.94624	4.03185
H2AC11	3.67424	4.02279
SNHG4	-3.67725	4.01945
BTN3A1	-3.76972	4.01776
RNF182	4.98978	4.01656
SAMD4A	-3.67527	4.01587
IFITM1	-4.17553	4.01338
HEMGN	3.58563	4.01098
PLPPR3	-3.71845	4.00325
ENDOD1	3.58717	4.00191
NEO1	-3.61597	4.00149
SP140L	-3.69913	3.99944
BBOF1	3.69862	3.99755
H2BC14	3.73891	3.99503
H3C8	3.69646	3.99307
LOC112268014	3.94462	3.9913
PDZK1IP1	3.59228	3.98087
GAS2L2	-4.01034	3.97604
CYB561	-3.57735	3.97065
EFNA4	-3.92094	3.96907
SIPA1L3	-3.58913	3.95929
BCL2L2-PABPN1	-4.14338	3.95657
CPEB4	3.55166	3.95427
GYPA	3.54927	3.95152
TMEM155	-3.66722	3.95143
HMGCS1	-3.54413	3.94327
SNHG26	-3.88489	3.93619
SLC35F2	-4.37455	3.93133
SLC4A7	-3.55938	3.9304
SLC7A5P1	5.51139	3.92733
STRADBP1	5.51139	3.92733
SCPEP1	3.54059	3.92604
SMIM5	3.53906	3.92353
CEBPB	3.53945	3.92138
BPGM	3.53184	3.91942
LRRC75A	3.56582	3.91924
SLC16A9	3.75867	3.9135
STC2	3.64893	3.91301
ST6GALNAC1	3.53454	3.91103
BTN3A2	-3.547	3.91045
NEFH	-3.51555	3.89569
YPEL3	3.52646	3.89409
GALM	-3.53795	3.89253
LOC105375521	4.03779	3.89103
HMGN1P18	-4.20405	3.89103
HOMER2	-3.54091	3.89079
AGMAT	-3.60798	3.88872
FMNL2	3.67295	3.88427
CKMT1A	-4.34684	3.88294
TDRD7	-3.57036	3.88039
GSDMB	3.90235	3.87168
KIF21B	3.51991	3.87154
EPB41L3	-3.53724	3.86907
IMPA2	3.5052	3.86318
ULBP2	3.94419	3.85156
RAVER2	3.5426	3.85121
TEX19	-3.71577	3.8496
RASSF5	-3.51198	3.84896
DDIT4	3.48545	3.8478
LOC105369381	4.00713	3.84726
LOC107984813	4.11271	3.84666
HLA-C	-3.54751	3.84461
SLC25A39	3.48304	3.84415
UNC13B	-3.63595	3.84115
KLHDC8A	3.47945	3.82468
LDHAP4	-3.5612	3.82105
BEX2	3.62719	3.81621
KAT2B	3.46344	3.8101
ASNS	3.46104	3.80801
CHST14	-4.15349	3.80279
SNORD99	4.58529	3.80168
RNU6-9	4.58529	3.80168
SNORD12C	4.1862	3.80168
SEL1L3	3.46243	3.79897
FRMD4A	3.51997	3.79365
RYR2	-3.54328	3.79265
SH2D3A	-3.62629	3.78597
DYRK3-AS1	3.89271	3.77807
RBM38-AS1	3.86829	3.77802
TBKBP1	-3.66814	3.7747
PNMA6A	-3.61886	3.77452
APOL3	3.59541	3.76375
TUBB1	3.47392	3.76194
RIPOR3	3.43199	3.7539
PKD1P3	3.43674	3.75186
E2F2	3.42428	3.74765
RGS9	4.82349	3.74541
KDM7A	3.4306	3.74223
KDM7A-DT	3.50709	3.73722
RAB27B	-4.24544	3.73242
TRIM39-RPP21	4.05141	3.7316
ATP2B1-AS1	3.8143	3.73038
LOC112694756	-3.4098	3.72364
CAPN5	3.42113	3.72136
RALB	-3.41406	3.72079
RAB27A	3.41124	3.71917
TCP11L2	3.42652	3.71856
RCSD1	-3.41987	3.71386
LGR4	3.43054	3.71367
ST8SIA4	-3.55437	3.70976
BCR	-3.40848	3.70823
NBL1	-3.41089	3.70661
PDIA5	-3.4533	3.70536
FAM222A-AS1	-4.43784	3.70207
KCNE3	4.51267	3.69992
C3orf52	-3.62444	3.69769
TMEM14A	-3.4484	3.69233
CCND1	-3.39885	3.69146
CD83	-3.68118	3.68203
NPR2	-3.88076	3.66401
PTPRH	3.41476	3.66189
PLPPR2	-3.5889	3.66047
C5orf66	3.79436	3.65552
FKBP7	-3.63946	3.65527
ENG	-3.36884	3.65183
TM6SF1	-3.7502	3.64862
IRS2	3.3698	3.64043
SNHG25	3.5166	3.63367
POLR3G	-3.37111	3.62605
TNXA	3.37095	3.62327
AGAP2	-3.41057	3.61663
ECHDC2	-3.72127	3.61522
RBBP9	-3.39515	3.61495
FAR2	-3.37509	3.60918
TPM4	-3.33881	3.60885
RAD51-AS1	3.57864	3.60298
PNPLA7	3.55517	3.59745
SLC25A37	3.32832	3.59646
PTGER3	-3.38394	3.59039
CYRIA	-3.37452	3.58755
ZYX	-3.39318	3.58525
INA	-4.34836	3.58063
CCDC120	-3.50368	3.57072
SNORD75	5.24912	3.57001
LOC105374852	3.5689	3.56464
HES1	-3.36516	3.56245
RAPGEF5	-3.52292	3.56156
CLCN2	3.31648	3.55519
TRIM26	-3.32411	3.554
PRDM8	-4.32978	3.54941
C11orf95	3.32424	3.54759
SPTAN1	-3.40384	3.53751
PRUNE2	-4.37822	3.5338
JUN	3.31765	3.53315
GPCPD1	3.28666	3.52611
TPPP	3.44613	3.52576
RNU6-3P	3.79018	3.51962
CD247	-4.10364	3.51792
SLFN14	3.28677	3.51479
GCAT	3.29238	3.51365
C20orf194	-3.63233	3.51217
CYBA	-3.37663	3.507
PAM	-3.28998	3.5016
PPDPF	3.26754	3.49798
CAMK1D	3.28855	3.49158
ANKRD50	-3.28643	3.48973
WNK3	-3.29078	3.48105
LOC105371028	3.41677	3.47906
NOTCH2	-3.33277	3.47767
SIPA1L1	-3.26708	3.47668
SPRY2	-3.33485	3.475
HPDL	-3.27672	3.47459
GDAP1	-3.28113	3.4731
IL7	-3.31913	3.47235
PCGF2	-3.372	3.47206
ITPR3	-3.38074	3.46996
SH2D2A	-3.93139	3.46945
APBB1IP	-3.25903	3.46464
SLC10A4	-3.27236	3.45902
LOC107987294	3.72188	3.4539
UCA1	-3.23418	3.44604
RETSAT	-3.27806	3.43844
ARHGEF6	-3.22934	3.4358
SNAI1	3.38595	3.43485
CREBRF	3.23783	3.43335
LAPTM5	-3.224	3.42979
LOC105372092	-3.48893	3.4285
DMTN	3.21831	3.42203
MGST2	-3.22648	3.42127
GMFG	-3.29626	3.41902
GORAB	-3.42107	3.41717
H2BC7	3.46042	3.41647
MARCHF3	3.22744	3.41294
RELL2	-3.24614	3.4088
LOC107985544	-3.34833	3.40585
SCYL2P1	3.60717	3.40581
FCHO1	-3.22543	3.40472
USP18	-3.56044	3.40252
RNA5S8	5.16451	3.40126
RNA5S13	5.16451	3.40126
SMYD3	-3.28733	3.40035
LINC00674	-3.23993	3.39831
TNFRSF10A	-3.22798	3.395
FAM214B	3.20639	3.39498
ANXA2	-3.20332	3.394
RPPH1	3.27991	3.39294
THBD	3.61987	3.39281
BCRP1	-3.88566	3.39242
EIF4HP2	3.35402	3.38836
YPEL4	3.19992	3.38401
PKD1	3.19315	3.38045
ATP6V0E2	-3.32187	3.3801
VASN	3.24652	3.37594
TSPO2	3.19729	3.36994
CDC27P9	4.29899	3.36974
LY6E	-3.21113	3.36896
BTN2A1	-3.22791	3.36199
SLC12A8	-3.76098	3.36038
ABR	-3.19954	3.35983
HYI	3.33727	3.35953
KIAA1217	-3.47288	3.35767
LDLRAD3	-3.20824	3.3574
LOC105376114	3.23856	3.35636
AKR1C3	3.2538	3.3482
LOC112268064	3.73083	3.34527
CRYBB1	-4.00071	3.34527
PHLDB3	-3.24213	3.34386
FLACC1	3.32722	3.34325
RNA5S7	5.12027	3.34261
RNA5S12	5.12027	3.34261
RNA5S16	5.12027	3.34261
RNA5S17	5.12027	3.34261
C3orf86	-3.24151	3.33706
LOC105375591	3.24365	3.33519
SELENBP1	3.16348	3.33451
CPED1	-3.1717	3.33356
SNORA48	3.42408	3.33167
ORAI2	-3.18912	3.32482
ARF3	-3.16569	3.32328
MAP3K8	3.24601	3.32089
EXTL2	-3.1813	3.31972
COPZ2	3.37333	3.31166
NLN	-3.15888	3.30704
ESR2	3.16966	3.30187
FAM83G	-3.17253	3.29112
FTH1P20	3.22721	3.288
SNORD54	3.6384	3.28625
LOC105372118	3.6384	3.28625
FOXO3	3.1303	3.2843
RASGEF1B	3.19194	3.28416
RNA5S10	5.07463	3.28268
RNA5S11	5.07463	3.28268
RNA5S14	5.07463	3.28268
SERINC2	3.1991	3.28239
LOC284454	3.14107	3.28007
CD40	-3.33403	3.2792
LOC112267983	3.52633	3.27586
STS	-3.1614	3.27562
PGR	-3.127	3.27021
RGS6	3.1539	3.26564
PALM	3.51241	3.25679
LRRN2	3.11992	3.25494
TMEM177	-3.16922	3.25489
SNORD50A	3.66383	3.2547
MIR320A	4.20993	3.25021
FGFR3	3.15242	3.24572
LOC643339	3.48313	3.24382
STING1	-3.1361	3.23653
DDIT3	3.10978	3.23417
MPV17L	-3.28191	3.22907
FBN1	-3.10567	3.22479
IQGAP1	-3.09276	3.22308
UCHL1	-3.21467	3.22085
ZNF470	-3.18462	3.2199
GCNT2	3.33963	3.21582
KHK	-3.15363	3.21576
FAM124B	-3.11199	3.21572
TMEM198	-3.65855	3.21386
PPP1R26-AS1	-3.65855	3.21386
PHLDB1	-3.12333	3.21278
FAM138C	4.45765	3.20703
TEAD4	-3.14571	3.2032
SCO2	-3.18208	3.20146
ITGB4	-3.08888	3.20001
LOC105370295	-3.43203	3.19946
DOCK6	-3.142	3.19924
TPM1-AS	3.16844	3.19443
ZNF436-AS1	3.22824	3.19243
MBNL1-AS1	3.2268	3.18435
TPO	-3.11768	3.18338
TMEM121	-3.13779	3.17672
SGPL1	-3.13266	3.1751
LOC107986871	3.31372	3.17506
LOC644462	3.17499	3.17379
ARHGAP15	-3.06356	3.1657
MAPKBP1	-3.08016	3.16555
GGT7	-3.18497	3.16362
TPTE2P6	-3.18497	3.16362
SMAD5	-3.06972	3.1633
FOSB	3.08473	3.16147
LBH	3.04872	3.15659
LRP4	-3.20345	3.1459
C21orf62-AS1	3.4537	3.14575
PKD1L3	3.19452	3.14207
ZNF285	-3.21461	3.1402
SLC2A4RG	3.04127	3.13851
RILPL2	-3.10864	3.1382
MAN1A1	3.03501	3.13592
CA5BP1-CA5B	3.18864	3.13403
QPCTL	-3.0884	3.13399
ARID3A	3.03831	3.13304
LIPA	-3.03848	3.13009
OPTN	3.02887	3.12694
CCND3	3.02198	3.11778
AAMDC	3.05969	3.11666
RUNX3	-3.04219	3.11227
MMP15	-3.13093	3.11034
ACP3	-3.03979	3.1031
EPPK1	-3.0587	3.10158
SKP2	-3.01126	3.09693
SOX7	-3.0881	3.09619
CPM	4.92834	3.09454
BRWD1-AS2	3.51308	3.09
TMEM63C	3.23191	3.08817
SNX22	3.00225	3.08345
HUNK	3.0319	3.078
BEND3	-3.01491	3.07681
CHN2	3.24487	3.07634
LOC105379392	2.9939	3.07157
SLC25A42	2.99753	3.07041
LINC01970	3.61614	3.07038
RGS10	3.00063	3.0699
ANKRD13B	-3.08106	3.06859
NBPF15	-3.14205	3.06852
TNXB	2.98756	3.0634
GOLGA8R	3.49109	3.06078
FARP1	-3.14669	3.05935
TLNRD1	-3.31605	3.05881
WWC3	2.98512	3.05824
RGCC	2.98757	3.05558
ZAR1	-4.05053	3.05411
IPO5P1	-3.13088	3.0481
ACKR1	2.99004	3.04264
AMY2B	3.06441	3.04102
PTGR2	-3.07895	3.04005
IFT57	-3.0202	3.03625
CD84	-3.39433	3.0359
TRNF	3.02919	3.03581
IRF9	2.97029	3.01903
H1-10	2.95771	3.01688
LOC100652758	3.11031	3.01065
RGS19	-3.06898	2.99875
ATRIP-TREX1	-3.06603	2.99733
LOC105376270	-3.04337	2.9968
RTN2	-3.09494	2.99569
NDRG3	-2.96269	2.99403
CEP83-DT	3.19045	2.99192
LOC107985209	3.19045	2.99192
TBC1D4	-2.93897	2.98895
ZNF30	-3.11065	2.98845
CR1	3.19604	2.98684
LOC105379090	3.09125	2.98526
NIBAN2	-2.93553	2.98493
CKMT1B	-3.42469	2.98484
WASF3	-3.26879	2.9812
LOC105373774	-3.26879	2.9812
BOD1	-2.96111	2.97767
LOC107985115	-3.10169	2.97568
ADGRL1	-3.0269	2.9756
MAP7D3	-2.94117	2.97144
BTN3A3	-3.5949	2.97125
RNR1	2.92393	2.96905
HELB	-3.03217	2.9686
UBA7	3.15309	2.96636
GFOD1	2.93161	2.96376
MARVELD2	-2.96925	2.96369
H2BC6	3.46828	2.96363
LOC101928419	3.46828	2.96363
LINC01145	-4.55132	2.96152
PWWP2B	-3.24458	2.96145
FAM174B	-3.24458	2.96145
RBM38	2.91804	2.95941
CERK	-3.03994	2.95859
CPNE7	-2.98992	2.95492
ZNF559-ZNF177	3.38795	2.9509
HDAC4-AS1	3.16832	2.94987
LRRC4	2.97147	2.94935
B4GALT1-AS1	3.61431	2.94927
LOC102724146	3.61431	2.94927
MAP3K21	-2.9363	2.94698
COL11A2	3.14646	2.93881
LOC644656	3.05802	2.93791
JAZF1	2.90006	2.93134
SLC19A1	-2.90655	2.92643
CTSC	-2.89866	2.92179
S100A3	-3.32403	2.92151
PORCN	-3.32403	2.92151
B3GNTL1	-3.02538	2.9214
TRIM63	3.49857	2.91667
LOC105369391	3.49857	2.91667
STXBP1	2.986	2.91625
N4BP3	-3.00214	2.91518
ZNF703	3.14006	2.9124
TMEM182	-3.14815	2.90989
BST2	-2.88697	2.90455
PGAM1P8	3.97787	2.90346
SYTL3	-2.92026	2.90324
MBL1P	3.03227	2.90081
FAM110D	3.284	2.89806
LAT2	-3.30955	2.89806
EXTL3	-2.87699	2.8953
H2AC18	2.93645	2.89342
PVALB	4.25476	2.89218
GASAL1	3.02569	2.89015
GNAZ	3.26914	2.88879
MBNL2	2.8696	2.88506
PLAG1	2.87166	2.87977
LOC105377621	3.37582	2.87871
PEAR1	3.09001	2.87687
CALB1	3.09881	2.87553
ACSM3	-2.88023	2.8743
LINC00294	3.08102	2.87294
H2BC11	2.93511	2.87245
CA3	2.87313	2.87119
H2BC21	2.92059	2.87078
SHLD2	-2.86419	2.87043
ITM2A	-2.87663	2.86691
CHPF	-2.88426	2.86437
CISH	2.85472	2.86382
PRKD3	-2.99341	2.86376
CNN3	3.07961	2.86308
PLEKHH2	-2.96582	2.86285
NSMAF	-2.85753	2.85729
FLNB	-2.85799	2.85694
LOC100499489	2.96611	2.85457
HSD17B7	-2.884	2.85221
H2AC14	2.90019	2.85187
CGREF1	-2.89133	2.8517
SLC2A1-AS1	3.26588	2.85054
AQP10	-3.26522	2.85054
LOC105370119	2.87603	2.85039
AXL	-2.88164	2.84986
H2AW	2.8874	2.84123
OPN3	-2.84635	2.84079
FAM166A	4.21052	2.83602
NBPF8	-2.89327	2.83349
ZFYVE28	-2.92195	2.83318
TMEM86B	2.84012	2.827
LUZP1	-2.85866	2.82602
FAM27E4	3.04385	2.81842
HES6	2.82246	2.81662
ACTN1	-3.12068	2.81644
SYNC	-2.99132	2.81609
CTNNBL1	-2.82342	2.81542
ACHE	2.82342	2.81521
SPIN3	-2.88485	2.81206
SELENON	-2.84148	2.81202
LOC100505549	-3.13657	2.81077
MIR3153	3.90408	2.8095
SERPINE1	-3.3929	2.80942
IL1R1	2.8547	2.80901
MRPL16	-2.8171	2.80737
TMEM74B	2.89194	2.80316
PKD1P4	2.82238	2.80072
SLC22A23	2.8105	2.7978
GYPE	2.81053	2.79655
LOC400684	3.40365	2.79551
TMOD1	2.80751	2.79318
NPW	-3.04694	2.79307
TMEM120B	2.80916	2.78851
PODXL2	-2.81406	2.78795
LOC105369968	3.35958	2.78761
H2AC19	2.85848	2.78601
ZFHX3	3.30196	2.78299
LOC105376156	-3.47648	2.78299
FAM117A	2.79876	2.78193
IFNL4	-3.35597	2.78024
TRNM	3.0201	2.77922
NAP1L4P1	3.21011	2.77771
FZD7	3.03235	2.77752
ADCY10P1	2.91656	2.77723
TRND	2.90902	2.77414
C12orf45	-2.85574	2.77198
KIAA1958	-2.82615	2.76924
TGFBR2	-2.83914	2.76799
TPD52	-2.82147	2.76531
NDRG1	2.79544	2.76371
GADD45A	2.7923	2.76341
EGFL7	-2.79513	2.76155
TLCD3B	3.46663	2.7613
MCPH1-AS1	3.14239	2.75724
NFKBIZ	2.82016	2.75585
MFSD2A	-3.10357	2.75583
TP53INP2	2.79498	2.75452
VDAC1P6	-3.20391	2.753
SIGLEC10-AS1	3.22074	2.75173
THEGL	3.22074	2.75173
HMGN3-AS1	-3.02033	2.75021
PKD1P5	2.78676	2.74802
LOC107984428	-2.9027	2.74732
SREBF2-AS1	2.89421	2.74639
HBZP1	2.86764	2.74474
MCCC2	-2.77509	2.74196
PACC1	-2.85113	2.74149
FAM13A	2.8608	2.7413
KIAA1671	-2.77558	2.74055
TFAP2A	-2.95647	2.7398
MYADM	-2.776	2.73593
POLR1G	-2.77508	2.73573
SYNJ2BP	-3.09004	2.7344
PLBD2	-2.77412	2.73346
LAPTM4B	-2.76822	2.73279
ARHGAP23P1	2.9205	2.73128
KLF10	2.76489	2.73037
GCLM	2.76418	2.72957
FAM117B	-2.779	2.72798
B3GALT4	4.11775	2.72013
ACSM1	3.00557	2.71706
ORAI1	-2.78722	2.71571
UCP3	2.86903	2.71565
LINC02693	-2.7944	2.71339
BIN2	-2.84556	2.71309
DOK4	3.42722	2.71224
DLG4	-2.81412	2.71221
DENND2D	-2.77358	2.71198
LOC100131257	3.37057	2.71169
FBXO30-DT	3.37057	2.71169
GSPT2	-3.06372	2.71071
IL12RB2	-2.75836	2.70971
PAQR8	-2.86468	2.70917
PRSS16	-3.11244	2.70812
CEP55	-2.75902	2.70808
RNF125	-2.87844	2.70785
PSEN2	-2.91621	2.7073
P2RX7	-2.95744	2.70194
UBALD2	2.74853	2.69976
RAB39B	3.09565	2.69675
GPR19	2.95987	2.69201
EFHB	-3.09751	2.68468
MALT1	-2.73514	2.68419
PKP3	-3.39176	2.68384
ASTN2	-2.8632	2.68373
LYRM9	2.88915	2.68292
PBDC1	-2.745	2.68139
MYO6	-2.75297	2.68042
PAPSS1	-2.7518	2.6793
PPP1R18	-2.75024	2.67489
PKD1P6-NPIPP1	2.72951	2.67229
LINC01366	-2.76254	2.66835
HLA-F-AS1	2.76218	2.66829
FZD3	-2.73804	2.66812
TCEANC	2.75103	2.66787
ITGB7	-2.76941	2.66596
AADAT	-2.84593	2.66529
SLC9A2	-2.9024	2.66511
FKBP5	-2.7164	2.66098
MPZ	-3.75461	2.66031
MAGED1	-2.73684	2.66014
FAM162A	-2.73183	2.65979
C9orf116	-3.03133	2.65931
PDGFA	2.9578	2.65568
LACC1	-2.93346	2.65391
ZNF485	-2.77984	2.65345
NR4A1	-3.12342	2.65192
FZD4	-2.73592	2.65188
ABO	-2.99976	2.64946
LOC101927752	2.7233	2.64839
LOC100289230	2.8595	2.64228
ARHGEF33	-3.02037	2.64196
GNAL	3.24201	2.63829
MIR210HG	2.92961	2.63294
SPATA24	-2.93741	2.63257
LOC105373759	2.84984	2.63254
FER	-2.70527	2.63052
LINC00909	2.72606	2.62969
ZBTB38	-2.81957	2.62914
MICALCL	2.73463	2.62449
DEGS2	-2.77466	2.62091
BEST1	2.75278	2.61913
ADD3	2.69038	2.61886
PRRT3	2.77768	2.61844
HSPG2	-2.69257	2.61842
SLC25A21-AS1	2.91374	2.61751
MIR6758	3.74411	2.61144
KNDC1	3.34503	2.61144
FSBP	2.83877	2.61047
SMCO4	-2.86212	2.61047
H2AC13	2.75592	2.6072
GNPNAT1	-2.68296	2.60518
HDHD5	-2.70496	2.60417
MXI1	2.67757	2.60341
INPP1	-2.86085	2.59922
NEURL1B	4.0186	2.59916
LOC105371932	4.0186	2.59916
IRF7	2.70351	2.5984
FAM83A	2.67148	2.59572
COCH	-2.67076	2.5915
MGST3	2.66928	2.59042
RALGAPA2	-2.67812	2.59039
CBLN3	2.78233	2.59029
CCNDBP1	2.6677	2.58891
LOC101929243	2.87926	2.58585
SPNS2	3.16978	2.58103
ANO6	-2.67334	2.57977
FLJ46875	2.70737	2.57759
NT5M	2.66982	2.5773
DLG5	2.66678	2.57589
TEAD3	-2.73319	2.57525
ITPK1	-2.65707	2.5729
LOC107987293	3.1128	2.56691
TGFB3	-2.78668	2.5669
HBZ	2.67751	2.56485
CFAP58-DT	2.89123	2.56483
TBCEL-TECTA	2.89123	2.56483
NRGN	-2.80374	2.55986
NR4A2	2.67785	2.55907
SRGAP2D	2.67157	2.55778
ZNF738	-2.96221	2.55681
TLCD4-RWDD3	2.70427	2.55582
NBPF9	-2.76155	2.5543
LOC105369151	-2.79705	2.54932
FAM216A	-2.66135	2.54823
SCARB1	-2.64048	2.5471
SEMA4G	-3.30176	2.54591
RASAL3	-3.30176	2.54591
MEI1	2.691	2.54198
COTL1	-3.00454	2.53981
ARPC1B	-2.63616	2.53763
ANXA1	-2.67127	2.53715
LOC101928504	2.86244	2.53555
HIC1	-3.19801	2.53506
NPIPA1	2.69755	2.53321
MYB	-2.62746	2.53122
SCAPER	-2.78358	2.52812
H2BC13	2.78027	2.5263
DIRAS1	2.8592	2.52441
LMCD1	-2.64743	2.52284
IRF6	-2.62636	2.522
RNA5-8SN3	4.51522	2.51868
HMGB1P3	-4.19691	2.51868
ACTR3B	-2.6462	2.51445
PTPN7	-2.61571	2.51379
RAB3IP	2.62244	2.51276
LOC107984129	3.11332	2.51033
MALAT1	2.60764	2.50332
ITSN1	2.61081	2.50201
RRBP1	-2.61065	2.5002
ERCC2	-2.61173	2.49954
PRKCB	-2.60571	2.49933
EIF2AK3-DT	3.04326	2.4973
C21orf58	2.60479	2.49634
PPM1E	-2.61929	2.49584
SERPINI1	2.63698	2.49386
RIOK3	2.60094	2.49325
SYNE3	2.60144	2.49164
IRAG2	-2.70971	2.48908
RGS2	2.75083	2.48642
KRBA2	2.69213	2.48641
RNASET2	-2.68437	2.48398
HMOX2	-2.60184	2.48276
FEZ1	-2.647	2.48229
PLVAP	-3.39008	2.4805
PPARGC1B	-2.62466	2.47642
RAD9B	2.64075	2.47595
MSH4	3.08424	2.4743
ZNF71	-2.70479	2.47312
LOC112268140	3.91212	2.47267
ZNF516	-2.64383	2.47198
LTBR	-2.59326	2.46986
CD70	-2.59195	2.46732
PPP2R5B	2.59142	2.46556
PARD3	2.58447	2.46213
LOC389641	-2.63767	2.45805
HES2	-2.60272	2.45625
B3GAT3P1	3.65694	2.45304
ZNF192P1	3.25786	2.45304
MLC1	-2.57227	2.45135
RAD51L3-RFFL	2.6572	2.44975
GPT2	2.57761	2.44916
DNAJB4	2.57457	2.4483
CROT	-2.64183	2.44805
VPS37B	-2.57037	2.44737
CCDC18-AS1	2.6073	2.44697
HCG27	2.68448	2.44664
STK32B	-2.58147	2.44638
LINC00339	2.62519	2.44506
ADORA2B	-2.58795	2.44428
ABHD15	-2.69337	2.44403
ZNF22	2.58307	2.44274
RAB6B	2.56479	2.44199
PDE6G	2.96258	2.43807
NCKAP1L	-2.56431	2.43782
GPR161	3.05456	2.4378
MDP1	2.67739	2.43766
GLS2	-4.13835	2.4374
POP1	-2.56536	2.43607
CALHM6	-2.59894	2.43261
TSTD1	2.59561	2.43165
RGS17	-2.6638	2.43087
CAPS2	2.63085	2.42816
NPR3	-2.55856	2.42714
ACSF3	2.56431	2.42679
LOC100128164	2.61709	2.42476
SDC3	-2.59407	2.42073
MPZL1	-2.57659	2.41941
SPAG1	-2.74951	2.41833
PLK2	2.59895	2.41817
OSBPL1A	-2.55757	2.41725
H2AC8	2.63756	2.4157
BBC3	2.54643	2.41371
CLIC4	2.54471	2.4136
ARHGAP23	2.54571	2.41357
CDC42BPG	-2.60335	2.41332
LL21NC02-21A1.1	2.9352	2.41308
SNX33	-2.90516	2.41308
LOC100507373	2.62087	2.41117
IQANK1	-2.96614	2.41016
ZYG11A	-2.58478	2.40977
MIR3936HG	3.85579	2.4072
MIR22HG	2.55026	2.40709
ASLP1	2.97064	2.40708
HMGN1P1	2.97064	2.40708
BCRP6	-3.02054	2.40708
RNPEP	-2.5522	2.40524
ERV3-1-ZNF117	2.62633	2.40289
TIMP3	-2.54725	2.40148
H2BC5	2.56916	2.40103
AKAP5	-3.20577	2.40081
CEBPB-AS1	2.64935	2.39964
EPS8	-2.5527	2.39932
LINC01772	3.21222	2.39817
LOC112268098	3.21222	2.39817
RAB3D	-3.31357	2.39817
ST8SIA1	-2.76647	2.39772
NPTX1	-2.54596	2.39034
GCSAM	-2.64571	2.38952
CARF	2.56184	2.38861
LIF	-2.53769	2.38717
STX1B	-2.83265	2.38709
CDKN2D	2.53664	2.38017
SESN3	2.52155	2.3798
LRRC29	2.74538	2.37728
FTH1P23	2.74538	2.37728
SUGCT	-3.00011	2.37635
KCTD7	2.52284	2.37364
LOC100130992	2.98063	2.37014
ATF5	2.51127	2.36524
TLCD4	2.509	2.36377
PIGQ	2.50792	2.3615
CNKSR3	-2.50851	2.36111
ALS2	-2.50624	2.35905
MAPK12	-2.55873	2.35844
ARHGAP27	2.65409	2.35617
H3C10	2.59813	2.35505
FAM86B1	-2.60418	2.35267
NREP	-2.53633	2.35216
FRRS1L	-2.63183	2.34894
DNAH1	2.61103	2.34577
FITM1	2.85232	2.34258
LOC104968399	3.56417	2.3422
AKAP12	2.5266	2.33957
DNAAF2	-2.50098	2.33551
CA11	-2.67198	2.33367
VEGFA	2.48767	2.33364
TMEM8B	2.60634	2.33288
SIPA1	2.48822	2.33055
STAM-AS1	2.7122	2.32933
H2AC20	2.54172	2.32882
PKD1P1	2.48455	2.32864
ABCG2	2.49456	2.32848
DUSP3	-2.49726	2.32846
RSRP1	2.48411	2.32835
C3orf14	-2.56621	2.32725
MMD	2.49219	2.32684
CYFIP1	-2.50761	2.32588
BDNF-AS	2.96168	2.32535
MOSPD1	2.48695	2.32526
CEBPD	-2.68315	2.32235
MXRA7	2.69586	2.32168
DNAJB2	2.48464	2.32001
PTPRK	-2.52393	2.31936
ABHD5	2.47794	2.31935
LOC90246	2.55922	2.31871
HSPA6	2.49742	2.3182
AGAP11	-2.75146	2.31781
HIP1	2.62834	2.31675
S100A4	-2.47529	2.31548
PPT2-EGFL8	2.47815	2.31335
FJX1	-2.50615	2.3127
WIPI1	2.47991	2.31252
SPRY4	-2.72475	2.30742
DNAH14	-2.49804	2.3059
PDSS1	-2.48369	2.30546
HIP1R	-2.48805	2.30401
CCDC71L	2.47229	2.3018
TRIOBP	2.46963	2.30146
KIF5A	2.47122	2.30138
ZNF341	-2.48389	2.301
CEBPG	2.46463	2.30046
LINC00941	-2.73909	2.29922
RTL8B	-2.48962	2.29677
PRDM11	2.47985	2.29555
TNIK	-2.47592	2.29482
CNN2	-2.46062	2.29356
MOCOS	2.48027	2.29204
AHNAK2	-2.46984	2.29071
EIF4G3	-2.4591	2.29056
SEMA6C	2.5428	2.29043
ABRACL	-2.47579	2.28873
PSAT1	2.45422	2.28683
LOC105372836	3.51545	2.28509
STRN3	2.45351	2.28393
LOC101926967	2.53208	2.2817
PPFIA3	-2.47425	2.28103
NOP16	-2.45047	2.27714
RABEP2	-2.50663	2.27641
LINC00278	2.59254	2.27443
HLA-E	-2.45977	2.2737
LAGE3P1	3.79716	2.27143
LOC105373124	3.79716	2.27143
LOC112268262	3.79716	2.27143
GPR176	2.44685	2.27001
FCGR3A	2.97353	2.26988
DAZ1	-3.21723	2.26988
LOC102723665	2.5912	2.2671
ACTG1P3	2.89509	2.26634
ADGRA2	-2.99681	2.26634
CARMIL2	-2.63974	2.26601
FTH1P8	2.5549	2.26302
LOC441666	-2.52579	2.26298
EXOG	-2.47126	2.26274
LPIN2	2.43695	2.26217
MFHAS1	2.4356	2.26168
CAPRIN2	2.43454	2.25795
GATA2	-2.43276	2.25667
SRM	-2.43358	2.25647
POC1B-AS1	2.67229	2.25621
WT1	-2.44805	2.25501
CLDN7	2.44326	2.25373
TMEM217	2.48737	2.24872
SPTBN4	-2.45695	2.24844
PKD1P3-NPIPA1	2.42701	2.24831
LOC101929054	2.89625	2.24782
EPS8L1	-2.45334	2.2467
NEU3	-2.42808	2.24454
CRYBG1	-2.42233	2.24284
ZNF573	-2.70133	2.24272
NOP2	-2.42388	2.2418
USP43	-2.58341	2.24128
SLC7A6	-2.42857	2.24031
SACS	-2.4209	2.23846
BIK	-2.53093	2.23834
FZD5	2.42358	2.23793
FZD6	-2.43148	2.23768
PAGE2B	2.57105	2.23699
GALK2	-2.42711	2.23659
LOC105372401	2.64497	2.23579
PJA1	-2.46882	2.23416
DPY19L2P1	-2.4465	2.23377
RANP4	-2.5122	2.23242
LOC107987228	2.65242	2.23226
NPIPP1	2.43293	2.23181
ZNF32	-2.59298	2.22917
SPATA13	-2.43163	2.22911
SNORD104	2.47164	2.2284
SLFN12	-3.18629	2.2258
TNFRSF13C	2.78114	2.2255
TMEM150A	-2.56928	2.22424
PHLDA1	2.62944	2.22385
MIPEP	-2.41438	2.2218
PCYOX1	-2.42336	2.21292
CASZ1	2.45576	2.20973
LRIG3	-2.44612	2.20839
PDP2	-2.40786	2.20813
IL6ST	2.39725	2.20611
SRGAP2B	2.4072	2.20598
SLC7A5	2.39356	2.20376
IGSF8	-2.53415	2.20347
ZBTB12	-2.49259	2.20279
TXNIP	2.39174	2.2013
C4orf48	-2.5081	2.20113
VPS33B-DT	3.73605	2.20099
AK1	2.42486	2.20027
LOC101928004	-2.64031	2.19928
WDR35	-2.39886	2.19876
SRPK2	-2.39948	2.19849
TNFRSF10D	-2.58143	2.1984
APPL1	-2.39643	2.19782
FYB1	-2.74195	2.19766
LOC107987347	-2.50169	2.19643
FAM210B	2.38815	2.19632
MAP7	2.8351	2.19495
ELOCP19	2.8351	2.19495
SEPSECS-AS1	2.6009	2.19466
TP53INP1	2.38675	2.19337
SULT4A1	-2.68778	2.1898
UBE2H	2.38471	2.18957
LOC105378479	2.53503	2.1868
SEC24D	-2.39105	2.18639
CCNE2	2.38084	2.18377
UNKL	2.39097	2.18338
ENO2	2.39092	2.18215
LOC107987000	2.8978	2.18102
NPIPA8	2.52895	2.17981
RNA5S4	4.21216	2.17812
PGM5P4	2.58627	2.17706
SPTBN2	-2.38935	2.17314
GYPC	2.37074	2.17269
PI4KAP1	2.39086	2.17265
NIPSNAP1	-2.37762	2.1725
SLC7A5P2	2.39066	2.17196
GPATCH4	-2.3753	2.1708
CCDC86	-2.37195	2.16967
MAGI2	-2.72262	2.16955
PPFIBP2	-2.67386	2.1693
HLA-B	-2.48674	2.16916
KLF4	2.8624	2.16809
DRC3	3.41276	2.16727
LOC100129617	3.41276	2.16727
ZNF736	3.01368	2.16727
HIPK1-AS1	3.01368	2.16727
LOC107987007	3.01368	2.16727
MKNK2	2.36534	2.16512
ZNF385B	2.50934	2.1651
RNF103	2.37377	2.1628
CFAP53	2.51388	2.16271
GPR135	-2.61525	2.16231
FAM89A	-2.36592	2.16197
LOC100996724	-2.89751	2.15858
TESC	2.362	2.15826
LOC100289361	2.574	2.1567
LYAR	-2.3596	2.15377
RMI2	2.36627	2.15287
HIC2	2.36321	2.15277
SPSB3	2.36032	2.15104
PARP15	-2.38295	2.15061
DENND5A	-2.38434	2.14856
TAP2	-2.36073	2.14844
EMSLR	-2.37751	2.1478
COL7A1	2.94559	2.14776
ICA1	-2.3522	2.14474
DHRS13	2.35468	2.14466
POGLUT2	-2.3841	2.1434
CHN1	-2.58467	2.14154
LOC105372435	2.73392	2.14115
VPS13B-DT	2.73392	2.14115
NCOA4	2.34601	2.13893
CPNE8	-2.36275	2.13869
KRCC1	2.36428	2.13845
LINC00921	2.43452	2.1375
STARD5	2.40253	2.13648
AIG1	-2.3569	2.13599
LOC339352	-3.12236	2.13551
STON2	-2.34929	2.13545
ANKRD9	2.3446	2.13454
SMIM10	-2.34624	2.13259
FECH	2.34032	2.13118
LOC100652768	2.57684	2.1297
NAV1	3.67224	2.12873
RPSAP41	-3.38189	2.12873
SFMBT2	2.82772	2.12737
H4-16	2.82772	2.12737
FNDC10	-2.54544	2.12253
FLNA	-2.33372	2.12211
RDH13	-2.34363	2.122
NOL3	-2.39131	2.12057
ALDH1B1	-2.33874	2.1205
SLC10A3	2.33489	2.11989
EEF1A2	2.40899	2.11793
FAM229A	2.75696	2.11768
DFFB	-2.349	2.1168
KLHL31	-2.72559	2.1147
ME2	-2.33081	2.11466
PARP12	2.34602	2.11405
SAMD9L	2.33516	2.11356
LOC101060179	2.35012	2.1134
PFKP	-2.33231	2.11321
CYB5R1	2.33283	2.1131
CLDN12	-2.41574	2.11172
LOC101929918	-2.6482	2.11075
LDHD	-2.35657	2.10847
SPINT1	-2.65658	2.10755
LOC107985034	2.54448	2.10689
SERPINB1	-2.63127	2.10689
C2CD2	-2.3506	2.10546
MSTO2P	-2.35789	2.10535
RANGRF	-2.3352	2.10486
ANXA9	-2.44427	2.10412
FCGR1A	2.32396	2.10167
ZFP64	-2.33529	2.09753
FOXO3B	2.3269	2.09562
PRKCQ	-2.32877	2.09547
IQSEC3	-2.34647	2.09524
ZCCHC8	2.31356	2.09334
LOC105377871	-2.37086	2.09286
RGS14	-2.33483	2.09093
GTPBP2	2.31044	2.09033
LOC105376748	2.45876	2.08939
RNU6-4P	2.81788	2.08927
GOLGA8N	2.52137	2.08844
STAT5A	-2.3098	2.08815
ID2-AS1	2.52622	2.08742
RFFL	2.31053	2.08727
LANCL3	2.32065	2.0866
EPHX2	-2.40732	2.0862
HMBS	2.30473	2.08306
MPP6	-2.31819	2.08073
EPOR	2.30304	2.08024
FBXL19	-2.31299	2.07973
ZNF239	-2.33022	2.07862
UAP1L1	-2.32344	2.07862
LRRFIP1	-2.30296	2.07775
DCAF4	-2.31553	2.07771
SPIRE1	-2.32852	2.07753
ETS2	-2.30508	2.07751
ATG4D	2.30138	2.07536
RHAG	2.2988	2.07532
AQP3	2.30069	2.07383
LRRC20	-2.35442	2.0732
PPIB	-2.2972	2.07137
FAM135A	-2.31811	2.07115
BACH1	2.29449	2.0684
LTBP3	2.33847	2.06764
SAMD10	-2.32428	2.06754
NOLC1	-2.2929	2.06684
APOBEC2	2.51506	2.06617
PFKM	2.29513	2.06598
BCL9L	-2.34531	2.06527
DHCR24	-2.29242	2.06522
FAM89B	2.29571	2.06465
ZNF169	-2.34565	2.06112
EGR1	-2.29262	2.05975
FAIM	-2.36919	2.05827
TRIM14	-2.29686	2.05683
CNKSR2	-2.30907	2.05679
NTRK1	-2.32747	2.056
GDPD5	2.28578	2.05486
SLC3A2	2.28393	2.05476
LOC102723342	2.66006	2.05422
ZFYVE16	-2.29624	2.05361
UCP2	2.28123	2.05163
FOXO1	2.33251	2.04969
GPC5	-2.30764	2.04676
SNORD43	2.7071	2.04657
H2BC15	2.42799	2.04522
CATSPER2	3.30221	2.0443
HPSE2	2.90312	2.0443
IGSF9B	-3.02101	2.0443
ZNF890P	-3.02101	2.0443
C9orf163	2.75577	2.04415
BMX	-2.93346	2.04415
NEAT1	2.27517	2.04348
LOC100419583	-2.41224	2.04279
CST3	-2.27734	2.04217
PLCL1	2.85281	2.04171
RHOBTB2	-2.30629	2.04098
H2AC16	2.36094	2.04081
PAPLN	-2.37868	2.03929
CPNE3	-2.26926	2.03414
VPS9D1-AS1	-2.29444	2.0336
WDR17	-2.3139	2.03332
LOC105376526	2.61094	2.0331
FBXW8	-2.29124	2.03303
WDR3	-2.26888	2.03202
TRAF3IP2	-2.291	2.03118
PLS3	2.27077	2.03083
RNF213	2.26601	2.03053
SMPDL3B	2.48819	2.02898
GNL3	-2.26554	2.02881
TPRG1L	2.26566	2.0274
CCS	2.26677	2.02666
GALNT7	-2.2731	2.0259
TBC1D10A	-2.27554	2.02445
KSR1	-2.26087	2.02264
FAM83H	-2.26627	2.02261
PGM2L1	2.26741	2.02041
NARF	2.25832	2.02037
CCDC121	2.32529	2.0199
BCKDHB	-2.26168	2.01734
EPS8L2	-2.33174	2.01731
PROSER2-AS1	2.6679	2.01428
NR1D1	-2.28422	2.01392
ATXN7L1	-2.27031	2.01327
MISP3	2.30894	2.0132
PUM3	-2.25454	2.01282
FIRRE	-2.31613	2.01057
ZER1	2.253	2.01051
PUS7	-2.25683	2.00959
KCNJ12	-2.30725	2.00907
MICAL2	2.24988	2.00886
DNAJB9	2.25656	2.00732
ZNF91	-2.28221	2.0068
HDAC7	-2.24948	2.0062
HBP1	2.24892	2.00575
GKAP1	2.27026	2.00485
LOC105372446	2.71841	2.00161
TRNK	2.60988	2.00134
BTBD19	2.60988	2.00134
LOC108783654	-2.26729	1.99857
SURF6	-2.24293	1.9969
CALCOCO1	2.24059	1.99458
SLC46A1	-3.02081	1.99447
PSMB8	-2.26984	1.99322
WARS1	2.23679	1.99182
EBPL	-2.24644	1.99154
PANX1	-2.24319	1.98746
UROS	2.23358	1.9874
LIPE-AS1	2.63565	1.98736
COA7	-2.23382	1.98529
BLVRB	2.2294	1.98276
AMPD2	-2.23601	1.98138
CSPG4	-2.67889	1.97896
KLHL24	2.22849	1.9779
MOB1B	2.22359	1.9746
YPEL5	2.22364	1.97207
GPRIN1	-2.26538	1.97129
HS6ST1	-2.23661	1.97091
RHBDF1	2.67324	1.96939
FBXO30	2.21915	1.96808
MANEAL	-2.2544	1.96785
NBR2	2.24615	1.96757
TSPOAP1-AS1	-2.29828	1.96702
SPHK2	-2.22226	1.9657
DIPK2A	2.21977	1.9655
KLF3	2.21559	1.96415
LOC105375213	-2.30491	1.96391
TACC2	-2.2199	1.96066
PRDM5	-2.26607	1.95934
LOC105376306	2.68005	1.95843
DAZ2	-2.84063	1.95843
SESTD1	-2.84063	1.95843
GCATP1	-2.84063	1.95843
PMM2	-2.22828	1.95395
NPIPA5	2.21281	1.95383
COA6	-2.21378	1.95109
ICAM1	-2.21553	1.94994
NPEPL1	-2.24144	1.949
SLC25A34	2.42096	1.94754
TRNG	2.73327	1.94586
ATP6V1FNB	2.73327	1.94586
LOC107986250	2.73327	1.94586
PGAM1	-2.19991	1.94241
TAL1	2.19777	1.94077
STX3	-2.20753	1.94039
FTCDNL1	-2.34382	1.93892
FCGR1B	2.27617	1.93889
PLEC	-2.19677	1.93889
LONRF2	2.28213	1.93837
MIRLET7BHG	2.33666	1.93831
SP110	-2.21221	1.93803
AKR1C1	2.25459	1.93707
FASN	-2.19488	1.93661
TULP4	-2.20525	1.93513
CDH24	-2.21378	1.93351
EZH1	2.19273	1.93237
TRIM3	-2.31626	1.9315
DDI2	2.19011	1.93066
BRI3BP	-2.19521	1.92877
GOLGA8O	2.41364	1.92808
PGK1P1	-2.45567	1.92808
ABCA3	2.33111	1.9258
NAAA	-2.36234	1.9246
ZFP28	-2.23339	1.92332
IL16	2.23751	1.92174
LIME1	2.21821	1.9217
TOR4A	-2.19538	1.9214
PKD1P4-NPIPA8	2.1839	1.92084
MRPS26	-2.18973	1.92014
FUT10	-2.20745	1.91978
IFFO2	-2.27964	1.91935
TCEA1P2	2.18372	1.91924
CSK	-2.18325	1.91894
FBXO8	2.1898	1.91804
LBHD1	-2.20567	1.91594
CCDC144A	3.24358	1.91576
HSP90B2P	2.8445	1.91576
TMEM200B	2.8445	1.91576
GALNT18	-2.92524	1.91576
DUS2	-2.1946	1.9154
ARNTL2	-2.19511	1.9151
CLUH	-2.17871	1.91496
LOC645967	2.64064	1.91459
NPIPA3	2.19428	1.91386
ITGAE	-2.21817	1.91324
EPB42	2.17656	1.91311
PCCA	-2.19447	1.91271
TBC1D3L	2.24547	1.91266
AP1S3	-2.26381	1.91266
RWDD2A	-2.24505	1.91203
SH3BGRL2	2.28808	1.91092
QRICH2	2.28808	1.91092
TMEM52	-2.30155	1.9105
NCL	-2.174	1.91006
AK7	2.25762	1.9098
CXCL8	-2.38447	1.90846
UGDH	-2.20106	1.9073
SLC48A1	2.17314	1.9072
LOC100420464	-2.62656	1.90701
LOC105369147	-2.62656	1.90701
RAB12	2.18279	1.9053
SOAT1	-2.1792	1.90517
NBPF26	-2.21708	1.9045
KCTD6	2.21049	1.90271
MFAP3L	2.20002	1.90158
PKD1P5-LOC105376752	2.16851	1.90141
NTHL1	-2.20111	1.90138
CTH	2.17592	1.90109
BABAM2-AS1	3.46189	1.90009
ACTRT3	-2.29615	1.89952
TNFRSF21	-2.39053	1.89926
HSPA13	2.16682	1.89897
RAB3IL1	2.16658	1.89735
CDK6	2.1651	1.8934
LOC107987233	4.03285	1.89206
RHEBL1	2.19609	1.8919
GNAI2	-2.15966	1.89034
PNMT	-2.18248	1.89033
LOC102724191	2.60304	1.89008
PAQR5	-2.70537	1.89008
FAM13A-AS1	2.36734	1.88917
SGK1	2.16141	1.88697
DPF3	2.17182	1.8865
CSRNP2	2.16764	1.88604
RPGRIP1L	-2.18804	1.8853
HMCN1	2.21763	1.88509
EXOC6B	-2.16992	1.88407
C2orf27A	-2.34131	1.88131
NME1	-2.15384	1.88117
MAFG	2.15249	1.88065
RMRP	2.19346	1.88043
KIAA1656	2.36415	1.87976
ZDHHC17	2.15323	1.87955
NHLRC4	2.16001	1.87514
STX16-NPEPL1	2.25407	1.87447
P4HA1	-2.16142	1.87431
PLTP	-2.19157	1.87348
LRRC37A4P	-2.15227	1.87345
GDI1	2.15069	1.87292
CLCN3	2.14559	1.87264
EFCAB13	2.17808	1.87113
PTGER1	2.60013	1.87007
ZBED3-AS1	2.60013	1.87007
CCDC169	-2.17004	1.86674
SLC2A4	2.14584	1.86631
FKBP9	-2.30062	1.86617
FAM136A	-2.14302	1.8655
PDIK1L	2.14127	1.86525
DPEP2	-2.22461	1.86471
C19orf73	2.25326	1.86367
POLD4	2.14563	1.86356
HECA	2.14023	1.86266
SPATC1L	-2.14807	1.86139
TPSG1	-2.1388	1.86011
RIT1	2.14258	1.86006
LOC107985000	-2.45063	1.85846
ISYNA1	-2.13671	1.85841
TEC	-2.14117	1.85759
FAM102A	2.14251	1.85637
SNORA65	2.35179	1.85636
LOC107985388	2.35179	1.85636
RRP1B	-2.13325	1.85571
ASB13	-2.15432	1.85539
ALMS1-IT1	2.27411	1.85411
ZNF280B	-2.2499	1.85321
PCBD1	-2.14505	1.85312
CTDSP2	2.13063	1.85182
LOC101241901	2.19505	1.8516
SLC25A12	-2.14872	1.85093
CPS1	2.20085	1.85059
SLC25A22	-2.14532	1.8505
LOC149844	-2.64542	1.84959
PGAM4	-2.22633	1.84949
ZNF252P-AS1	3.18247	1.84925
DDX39B-AS1	2.78339	1.84925
LOC107985736	2.78339	1.84925
GEMIN5	-2.12881	1.84769
GET1-SH3BGR	2.36563	1.84674
TMEM116	2.14242	1.84601
IRF1-AS1	2.32695	1.8453
GYG1	-2.1342	1.84509
FAM214A	2.13054	1.84318
PDIA4	-2.12545	1.84264
ERN1	2.14668	1.84208
CYBRD1	2.12209	1.84142
CELSR3	-2.13816	1.84092
NPIPA2	2.13715	1.84073
MRC2	2.49993	1.84055
CLK1	2.12029	1.83862
LOXL3	-2.27787	1.83702
FAM86EP	-2.22489	1.83518
TCEA1	2.1158	1.83449
C1QBP	-2.11563	1.8337
CXCR4	2.32814	1.83344
PEX11A	-2.2768	1.83283
DUSP1	2.11588	1.83104
CCNG2	2.11578	1.83042
FOSL1	-2.13367	1.82961
ROGDI	2.1135	1.82899
RCC1	-2.11229	1.82846
LOC642969	-2.11937	1.82845
NMB	-2.18317	1.8271
IER5	2.11235	1.8267
PMM1	2.11486	1.82614
RAB3A	-2.21339	1.82436
SLC38A1	-2.11164	1.82331
POLR1B	-2.10825	1.82163
LMBRD2	-2.1056	1.82048
GTF2IRD2P1	2.31175	1.82044
SIL1	-2.11283	1.81992
OOSP1	-2.48909	1.81983
LOC105375624	2.64719	1.81701
PRG2	-2.10856	1.81668
PTMS	2.10354	1.81656
ME1	-2.11756	1.8161
DRP2	2.21434	1.81406
PRR19	-2.12214	1.81239
DUSP14	-2.12785	1.81071
PRRT1	2.13579	1.81044
LYSMD2	2.11456	1.80975
TRNV	2.14353	1.80895
PTK2B	2.09681	1.80872
PI4KAP2	2.10228	1.8044
LOC101927151	-2.12373	1.80429
RTCA-AS1	2.31422	1.80295
TAPBPL	2.12202	1.8029
LPCAT4	-2.12367	1.80212
ASAP1	2.09076	1.80209
AP1S1	-2.09622	1.80106
IPO4	-2.09149	1.80092
NBPF20	-2.15535	1.80088
PDE4A	-2.09346	1.79913
PTPRR	-2.24032	1.79911
SLC1A5	2.08643	1.79696
LRP11	-2.10297	1.79543
AGER	2.11276	1.79537
BCRP7	-2.83385	1.79492
HEATR3	-2.09487	1.79478
DTD1	-2.0961	1.79404
COA6-AS1	2.22517	1.7913
KLHL3	2.22759	1.79083
BCYRN1P1	-2.35736	1.79034
TRIM7	-2.09058	1.78998
LOC401261	2.18615	1.7889
LOC107985246	2.13013	1.78859
ILK	2.083	1.78837
INTS13	-2.08138	1.78785
RNF187	2.07786	1.78522
DAZ4	-2.46316	1.78513
ADAMTSL4	2.10949	1.78366
HBQ1	2.08403	1.78319
PRMT5	-2.07682	1.78306
RIC3	2.16261	1.78184
WDR97	2.16261	1.78184
LOC105373772	3.11866	1.78115
IFITM4P	2.71957	1.78115
LOC105370969	-2.82265	1.78115
LOC105372141	-2.82265	1.78115
TTC23	2.13432	1.77956
ABHD4	2.07941	1.77948
PRKCE	-2.70676	1.77893
BTG3-AS1	2.16059	1.77813
PKD1P2	2.07444	1.77758
MROH8	2.44234	1.77649
CTXN1	-2.08732	1.77535
MFGE8	-2.09758	1.77494
B3GNT8	2.18477	1.77459
TWNK	-2.07245	1.77455
INSR	2.07091	1.77363
UBE2F-SCLY	-2.07712	1.77322
FAM122C	2.07751	1.76977
ZNF629	2.08805	1.76959
FHL3	-2.07479	1.76806
ANXA4	-2.06631	1.76728
SORBS1	2.06855	1.76724
CDC37L1-DT	2.4909	1.76688
PDE1B	-2.58287	1.76688
CIDEB	2.1116	1.76638
FBXL14	-2.09012	1.76544
C19orf44	-2.09814	1.76466
LOC105375728	2.39632	1.76306
LOC107984836	2.29049	1.76306
DEPDC7	-2.08632	1.76237
CPVL	2.07176	1.76203
KCND1	2.27574	1.7599
YTHDF3-AS1	2.27574	1.7599
ZFYVE21	2.05873	1.75874
SMIM27	2.12494	1.75804
NCEH1	2.05554	1.75465
EHBP1L1	2.05318	1.7542
LOC728975	2.07702	1.75368
LINC01569	-2.13944	1.75088
SMIM24	2.42316	1.75002
RAB32	-2.43675	1.75002
ANKRD34A	-2.43675	1.75002
LOC101930100	2.13622	1.74959
ZNF165	-2.07705	1.74922
CASTOR3	2.09094	1.74915
MYD88	-2.0554	1.74842
POLR1A	-2.04899	1.74779
MBOAT7	-2.04982	1.74765
CISD1	-2.05615	1.74592
CCDC169-SOHLH2	-2.10976	1.74557
HOXB4	-2.05585	1.74429
NR1H2	2.04547	1.74424
LOC143666	2.41267	1.74393
LINC01012	-2.39649	1.74393
RFLNB	2.05923	1.74377
TPTEP2-CSNK1E	2.25503	1.74229
F12	-2.2906	1.74229
HSD17B12	-2.04471	1.74195
B3GALT6	-2.04882	1.74181
TPI1P1	-2.22173	1.74107
EPCAM	-2.04366	1.74091
CCDC17	2.25738	1.73944
SH3KBP1	-2.05344	1.73888
PRDX2	2.03951	1.73757
TMEM91	2.18412	1.73738
MAPK11	-2.24715	1.73686
SNORD46	3.30242	1.73673
CSPG4P10	3.30242	1.73673
LOC105371637	3.30242	1.73673
SSBP3	2.0385	1.73492
LOC105369209	2.37038	1.73462
CHMP4C	-2.31458	1.73462
BTNL10	2.07461	1.73453
LINC00665	-2.22172	1.73453
FCGR1CP	2.08461	1.73453
FCHO2	2.03887	1.73441
TNS2	-2.67125	1.73227
GPR150	-2.67125	1.73227
STK26	-2.03815	1.7311
ZNF501	2.26703	1.731
RNU6-2	2.26703	1.731
SYP	-2.27256	1.731
TGFBRAP1	-2.0366	1.73067
NRSN2	-2.1902	1.73047
ZFAND3	2.03526	1.7298
MFNG	-2.03506	1.7297
LYSMD4	2.04016	1.72883
B4GALT5	2.03418	1.72775
SHLD2P1	-2.1126	1.72752
SATB1	-2.04992	1.7267
MMACHC	-2.04159	1.72601
HPS1	2.02958	1.72391
RNF19A	2.0283	1.72158
DDX60	2.035	1.72089
TNK2	2.02804	1.71996
PVR	-2.03463	1.71987
KRTCAP3	2.43584	1.7189
NPM3	-2.03221	1.71716
NPM1	-2.02164	1.71508
EYA1	-2.18516	1.7143
SUPT3H	-2.0519	1.71387
DPM2	2.02181	1.71339
ANKEF1	-2.04678	1.71197
LOC101928063	3.0519	1.71142
MIR486-1	2.65281	1.71142
STIM2-AS1	2.65281	1.71142
MIR34AHG	-2.71221	1.71142
LOC107985376	-2.71221	1.71142
LOC105374968	2.38236	1.711
LOC105377769	2.38236	1.711
GLUD2	2.0789	1.71099
CHCHD4	-2.02709	1.71009
SLC35E3	-2.04718	1.70934
MSTO1	-2.02374	1.70606
AKAP1	-2.01598	1.70459
PCGF5	2.01303	1.70287
JAK2	2.01372	1.70282
CD320	-2.01714	1.70273
ZNF337-AS1	2.05961	1.70232
GUSBP11	2.02684	1.7018
[truncated: 12,998 more rows]
