# Supplementary material for: Stage-specific TRIM10 expression regulates erythroid maturation
Source: EMBO Rep. 2025 Oct 30;26(23):5982–6014. doi: 10.1038/s44319-025-00616-0 (PMC12678476; doi:10.1038/s44319-025-00616-0)
Supplement: Supplementary file 3 — Source data Fig. 2 [file 44319_2025_616_MOESM3_ESM.zip]

Archive with 46 entries (46 files):
- 2A/Fig2A_D0_DAPI.tif
- 2A/Fig2A_D0_DIC.tif
- 2A/Fig2A_D0_HbA.tif
- 2A/Fig2A_D0_Merged.tif
- 2A/Fig2A_D0_TRIM10alpha.tif
- 2A/Fig2A_D12_Ortho_DAPI.tif
- 2A/Fig2A_D12_Ortho_DIC.tif
- 2A/Fig2A_D12_Ortho_HbA.tif
- 2A/Fig2A_D12_Ortho_Merged.tif
- 2A/Fig2A_D12_Ortho_TRIM10alpha.tif
- 2A/Fig2A_D12_Reticulocyte_DAPI.tif
- 2A/Fig2A_D12_Reticulocyte_DIC.tif
- 2A/Fig2A_D12_Reticulocyte_HbA.tif
- 2A/Fig2A_D12_Reticulocyte_Merged.tif
- 2A/Fig2A_D12_Reticulocyte_TRIM10alpha.tif
- 2A/Fig2A_D4_DAPI.tif
- 2A/Fig2A_D4_DIC.tif
- 2A/Fig2A_D4_HbA.tif
- 2A/Fig2A_D4_Merged.tif
- 2A/Fig2A_D4_TRIM10alpha.tif
- 2A/Fig2A_D8_DAPI.tif
- 2A/Fig2A_D8_DIC.tif
- 2A/Fig2A_D8_HbA.tif
- 2A/Fig2A_D8_Merged.tif
- 2A/Fig2A_D8_TRIM10alpha.tif
- 2A/Fig2A_Enlarged_image1.tif
- 2A/Fig2A_Enlarged_image2.tif
- 2A/Fig2A_Enlarged_image3.tif
- 2B/Fig2B_Numerical_data.xlsx
- 2C/Fig2C_Numerical_data.xlsx
- 2D/Fig2D_Graph_noperm.tiff
- 2D/Fig2D_Graph_perm.tiff
- 2D/Fig2D_Numerical_data.xlsx
- 2E/Fig2E_TRIM10alpha_Structure.tif
- 2F/Fig2F_Blot_data.tif
- 2G/Fig2G_dBB_Merged.tif
- 2G/Fig2G_dBB_Myc.tif
- 2G/Fig2G_dCC_Merged.tif
- 2G/Fig2G_dCC_Myc.tif
- 2G/Fig2G_dPRYSPRY_Merged.tif
- 2G/Fig2G_dPRYSPRY_Myc.tif
- 2G/Fig2G_dRING_Merged.tif
- 2G/Fig2G_dRING_Myc.tif
- 2G/Fig2G_Numerical_data.xlsx
- 2G/Fig2G_WT_Merged.tif
- 2G/Fig2G_WT_Myc.tif
