# Supplementary material for: Stage-specific TRIM10 expression regulates erythroid maturation
Source: EMBO Rep. 2025 Oct 30;26(23):5982–6014. doi: 10.1038/s44319-025-00616-0 (PMC12678476; doi:10.1038/s44319-025-00616-0)
Supplement: Supplementary file 3 — Source data Fig. 2 [file 44319_2025_616_MOESM3_ESM.zip › 2B/Fig2B_Numerical_data.xlsx]

## Sheet: Fig2B
			Fig. 2B Graph
				Fluorescence intensity of TRIM10a
			day	D0	D4	D8	D12	Pyrenocyte	Reticulocyte
				8.95721	30.6665	53.4991	26.2197	29.1536	23.7939
				5.6066	29.3536	53.4006	23.6072	26.565	19.0992
				6.83364	32.6536	55.8448	26.803	36.2576	13.5085
				5.21868	37.3856	53.4843	26.5641	34.6583	30.4478
				6.64914	27.1617	62.8039	21.8357	22.5754	16.6841
				5.64894	36.545	61.2258	28.6226	36.554	19.215
				7.1049	39.1251	47.2427	28.4466	33.0175	21.4627
				5.38245	33.2819	42.5289	29.8174	41.0888	18.8283
				6.39949	50.2302	49.6431	26.9816	33.6746	18.6187
				7.20509	45.109	46.0439	24.0857	37.413	17.5784
				5.23877	51.6585	34.5614	25.4747	35.5056	19.1591
				5.13254	48.351	47.0668	24.4194	26.4353	15.3654
				5.40417	47.1482	57.9128	20.9393	28.592	27.5235
				5.64619	51.9019	57.747	25.2086	22.8098	27.9102
				7.2571	52.5505	67.2586	24.6234	32.2425	14.2175
				5.80006	53.3355	46.7261	20.5866	36.4644	18.4952
				6.48987	47.3691	44.7854	19.9213	33.132	26.1172
				7.98432	40.9682	67.4754	22.0781	25.2297	20.7481
				6.80205	49.9065	70.5511	21.738	36.119	17.5358
				6.20779	34.9426	83.168	24.2841	31.2533	20.9739
				9.31454	41.7276	43.5962	34.4724	29.5221	18.8397
				9.77483	26.3661	59.7952	35.5947	46.7159	17.6763
				8.18522	41.7642	61.348	23.3552	36.3391	18.0431
				12.713	37.0329	47.8476	17.3219	28.7348	18.1812
				9.60267	25.3398	64.8423		21.8098	19.3478
				9.81166		54.9695			19.3926
				8.71805		36.3943			19.0408
				9.86755		50.6208			19.3718
				9.99075		53.6187
				7.4651		44.7597
				7.44773		56.5751
				7.035		73.0235
				5.09621		81.0887
			P-value D0 vs		4.02252e-16	1.43278e-22
			P-value D8 vs				1.70234e-17	7.52381e-13	1.54666e-22
			P-value summary		***	***	***	***	***
			Significantly different (P < 0.05)?		Yes	Yes	Yes	Yes	Yes
