# Supplementary material for: Stage-specific TRIM10 expression regulates erythroid maturation
Source: EMBO Rep. 2025 Oct 30;26(23):5982–6014. doi: 10.1038/s44319-025-00616-0 (PMC12678476; doi:10.1038/s44319-025-00616-0)
Supplement: Supplementary file 3 — Source data Fig. 2 [file 44319_2025_616_MOESM3_ESM.zip › 2C/Fig2C_Numerical_data.xlsx]

## Sheet: Fig2C
		Fig. 2C Graph						Total analyzed cell number (n)			D0	D4	D8	D12
			HUDEP-2 differentiation day					Rep 1			21	20	23	18
		Relative TRIM10a distribution (%)	D0	D4	D8	D12		Rep 2			22	19	21	22
		Cell surface-like pattern	0	100	52.1739	5.55556		Rep 3			24	22	21	19	Percentage
			0	100	71.4286	9.09091		Cell surface-like pattern			0	20	12	1	0	100	52.1739	5.55556
			0	95.4545	66.6667	5.26316					0	19	15	2	0	100	71.4286	9.09091
		Standard deviation (SD)	0	2.62432	10.0288	2.13057					0	21	14	1	0	95.4545	66.6667	5.26316
		Intracellular-like pattern	0	45	100	22.2222		Intracellular-like pattern			0	9	23	4	0	45	100	22.2222
			0	31.5789	100	9.09091					0	6	21	2	0	31.5789	100	9.09091
			0	31.8182	100	15.7895					0	7	21	3	0	31.8182	100	15.7895
		Standard deviation (SD)	0	7.68052	0	6.5661
		P-value Cell surface vs Intracellular		0.000184412	0.0032121	0.08532
		P-value summary		***	**	n.s.
		Significantly different (P < 0.05)?		Yes	Yes	No
