# Supplementary material for: Stage-specific TRIM10 expression regulates erythroid maturation
Source: EMBO Rep. 2025 Oct 30;26(23):5982–6014. doi: 10.1038/s44319-025-00616-0 (PMC12678476; doi:10.1038/s44319-025-00616-0)
Supplement: Supplementary file 3 — Source data Fig. 2 [file 44319_2025_616_MOESM3_ESM.zip › 2D/Fig2D_Numerical_data.xlsx]

## Sheet: Fig2D
			Fig. 2D Graph
				TRIM10a level (D4, Median X)
			Normalized count (%)	Perm(-)				Perm(+)
			Isotype Control	80175	79063	114017	79506	139334	136533	187599	139782
			Anti-TRIM10a	292241	290236	382563	286752	667695	652554	920893	666382
			P-value Isotype Control vs Anti-TRIM10a	0.000100705				0.00239823
			P-value summary	***				**
			Significantly different (P < 0.05)?	Yes				Yes
