# Supplementary material for: Stage-specific TRIM10 expression regulates erythroid maturation
Source: EMBO Rep. 2025 Oct 30;26(23):5982–6014. doi: 10.1038/s44319-025-00616-0 (PMC12678476; doi:10.1038/s44319-025-00616-0)
Supplement: Supplementary file 3 — Source data Fig. 2 [file 44319_2025_616_MOESM3_ESM.zip › 2G/Fig2G_Numerical_data.xlsx]

## Sheet: Fig2G
			Fig. 2G Graph
				HUDEP-2 cells expressing Myc-TRIM10a						Total analyzed cell number (n)	WT	DRING	DBB	DCC	DPRY/SPRY
			Relative TRIM10a distribution (%)	WT	DRING	DBB	DCC	DPRY/SPRY		Rep 1	15	14	11	12	12
			Cell surface-like pattern	93.3333	92.8571	90.9091	50	0		Rep 2	12	14	12	12	13
				100	92.8571	83.3333	41.6667	0		Rep 3	14	11	11	14	14	Percentage
				100	100	81.8182	35.7143	0		Cell surface-like pattern	14	13	10	6	0	93.3333	92.8571	90.9091	50	0
			Standard deviation (SD)	3.849	4.12393	4.87053	7.17585	0			12	13	10	5	0	100	92.8571	83.3333	41.6667	0
			P-value WT vs deletion mutant		0.479076	0.0256651	0.00029851	statistical comparison not applicable due to complete loss			14	11	9	5	0	100	100	81.8182	35.7143	0
			P-value summary		ns	*	***			Intracellular-like pattern	15	7	8	2	0	100	50	72.7273	16.6667	0
			Significantly different (P < 0.05)?		No	Yes	Yes				12	8	7	1	0	100	57.1429	58.3333	8.33333	0
			Intracellular-like pattern	100	50	72.7273	16.6667	0			13	6	8	3	0	92.8571	54.5455	72.7273	21.4286	0
				100	57.1429	58.3333	8.33333	0
				92.8571	54.5455	72.7273	21.4286	0
			Standard deviation (SD)	4.12393	3.61543	8.31034	6.62829
			P-value WT vs deletion mutant		0.000159419	0.00518037	5.33068e-05	statistical comparison not applicable due to complete loss
			P-value summary		***	**	***
			Significantly different (P < 0.05)?		Yes	Yes	Yes
