# Supplementary material for: Stage-specific TRIM10 expression regulates erythroid maturation
Source: EMBO Rep. 2025 Oct 30;26(23):5982–6014. doi: 10.1038/s44319-025-00616-0 (PMC12678476; doi:10.1038/s44319-025-00616-0)
Supplement: Supplementary file 4 — Source data Fig. 3 [file 44319_2025_616_MOESM4_ESM.zip]

Archive with 28 entries (28 files):
- 3A/Fig3A_Numerical_data.xlsx
- 3B/Fig3B_Blot_data.tif
- 3C/Fig3C_D0_C1qC.tif
- 3C/Fig3C_D0_DAPI.tif
- 3C/Fig3C_D0_Merged.tif
- 3C/Fig3C_D0_TRIM10alpha.tif
- 3C/Fig3C_D12_C1qC.tif
- 3C/Fig3C_D12_DAPI.tif
- 3C/Fig3C_D12_Merged.tif
- 3C/Fig3C_D12_TRIM10alpha.tif
- 3C/Fig3C_D4_C1qC.tif
- 3C/Fig3C_D4_DAPI.tif
- 3C/Fig3C_D4_Merged.tif
- 3C/Fig3C_D4_TRIM10alpha.tif
- 3C/Fig3C_D8_C1qC.tif
- 3C/Fig3C_D8_DAPI.tif
- 3C/Fig3C_D8_Merged.tif
- 3C/Fig3C_D8_TRIM10alpha.tif
- 3C/Fig3C_Numerical_data.xlsx
- 3D/Fig3D_D0_Anti-C1q_Surface.tiff
- 3D/Fig3D_D0_Isotype_Control_Surface.tiff
- 3D/Fig3D_D8_Anti-C1q_Surface.tiff
- 3D/Fig3D_D8_Isotype_Control_Surface.tiff
- 3E/Fig3E_Numerical_data.xlsx
- 3F/Fig3F_Numerical_data.xlsx
- 3G/Fig3G_Numerical_data.xlsx
- 3H/Fig3H_Blot_data.tif
- 3H/Fig3H_Numerical_data.xlsx
