# Supplementary material for: Stage-specific TRIM10 expression regulates erythroid maturation
Source: EMBO Rep. 2025 Oct 30;26(23):5982–6014. doi: 10.1038/s44319-025-00616-0 (PMC12678476; doi:10.1038/s44319-025-00616-0)
Supplement: Supplementary file 4 — Source data Fig. 3 [file 44319_2025_616_MOESM4_ESM.zip › 3A/Fig3A_Numerical_data.xlsx]

## Sheet: Fig3A
Fig. 3A Venn diagram for TRIM10a-interacting partners
D8 (62 proteins identified, D0 excluded)	D12 (45 proteins identified, D0 excluded)
APOA1	APOA1	17 proteins identified in both D8 and D12		Fig. 3A Functional Enrichments in Network (Cellular Component - Gene Ontology)
C1QB	C1QB			GO-term	Description	Count in Network	Strength	Signal	False Discovery Rate (FDR)	Log (FDR)
C1QC	C1QC			GO:0062167	Complement component C1q complex	2 of 3	2.89	1.12	0.0048	2.31876
CAT	CAT			GO:0005602	Complement component C1 complex	2 of 5	2.67	1.07	0.006	2.22185
DSC3	DSC3			GO:0072562	Blood microparticle	4 of 118	1.59	1.03	0.0036	2.4437
GGCT	GGCT			GO:1904813	ficolin-1-rich granule lumen	3 of 124	1.45	0.63	0.034	1.46852
H1-3	H1-3			GO:0070062	Extracellular exosome	9 of 2096	0.7	0.5	0.0066	2.18046
HNRNPD	HNRNPD			GO:0005615	Extracellular space	11 of 3247	0.59	0.44	0.0059	2.22915
HSPA1B	HSPA1B			GO:0005576	Extracellular region	13 of 4175	0.56	0.43	0.0036	2.4437
MYL6	MYL6
PRDX1	PRDX1
RBM14	RBM14
SBSN	SBSN
TGM1	TGM1
TPI1	TPI1
TPM1	TPM1
XRCC6	XRCC6
ACAT1	ACTA2
ACTC1	APOA2
ACTN4	BLMH
ALOX12B	COL1A1
BLVRB	EEF1A2
C3	FECH
CAPN1	HBA1; HBA2
CAPZA2	HBD
CORO1C	HNRNPDL
CTSD	IDH2
DECR1	LAMP1
DHX9	LGALS7; LGALS7B
DLAT	LMNB1
ECM1	NCCRP1
EIF4A1	PABPC4
FLII	PC
HAL	PGAM1
HMBS	PGK1
HNRNPA3	RPL23
HNRNPUL1	RPL31
IMMT	RPS10P5
LIMA1	RPS16
LRRFIP2	RPS19
MCM7	RPS20
MYL4	RPS26
MYO18A	SLC4A1
MYO1C	SNRPD3
MYO1D	YWHAB
PDHA1
POF1B
PRDX6
RBMX
RPA1
RPL10
RPL10A
RPL13
RPL8
RPS4X
RPS8
SPECC1L
SPTA1
SPTB
TMOD1
TMOD3
XRCC5
