# Supplementary material for: Stage-specific TRIM10 expression regulates erythroid maturation
Source: EMBO Rep. 2025 Oct 30;26(23):5982–6014. doi: 10.1038/s44319-025-00616-0 (PMC12678476; doi:10.1038/s44319-025-00616-0)
Supplement: Supplementary file 4 — Source data Fig. 3 [file 44319_2025_616_MOESM4_ESM.zip › 3C/Fig3C_Numerical_data.xlsx]

## Sheet: Fig3C
Fig. 3C Fluorescence intensity line graph
D0			D4			D8			D12 Pyrenocyte			D12 Reticulocyte
Distance	C1qC	TRIM10a	Distance	C1qC	TRIM10a	Distance	C1qC	TRIM10a	Distance	C1qC	TRIM10a	Distance	C1qC	TRIM10a
Distance::Distance!!R	Channel_2::AF568-T2!!R	Channel_3::AF488-T3!!R	Distance::Distance!!R	Channel_2::AF568-T2!!R	Channel_3::AF488-T3!!R	Distance::Distance!!R	Channel_2::AF568-T2!!R	Channel_3::AF488-T3!!R	Distance::Distance!!R	Channel_2::AF568-T2!!R	Channel_3::AF488-T3!!R	Distance::Distance!!R	Channel_2::AF568-T2!!R	Channel_3::AF488-T3!!R
0	0.216667	0.666667	0	1.27273	0.818182	0	0.4	0.533333	0	1.77778	0.555556	0	0.533333	1.66667
0.099036	0.183333	0.933333	0.099036	0.363636	0.454545	0.099036	0.2	0.733333	0.099036	2.11111	0.666667	0.099036	2.66667	1
0.198072	0.283333	0.833333	0.198072	0.363636	0.545455	0.198072	0.2	0.733333	0.198072	2.66667	0.666667	0.198072	1.42222	1.33333
0.297108	0.333333	0.833333	0.297108	1	1.45454	0.297108	0.466667	0.933333	0.297108	3	0.777778	0.297108	1.42222	1.55556
0.396143	0.366667	1.06667	0.396143	0.818182	0.818182	0.396143	0.8	0.533333	0.396143	3.44444	1.11111	0.396143	1.77778	1.44444
0.495179	0.233333	1.03333	0.495179	1	1.27273	0.495179	0.4	0.4	0.495179	3.11111	1.66667	0.495179	1.6	0.333333
0.594215	0.35	1.2	0.594215	1	1.27273	0.594215	0.533333	0.8	0.594215	3.44444	2.22222	0.594215	0.533333	0.666667
0.693251	0.283333	0.833333	0.693251	1.45454	1	0.693251	0.266667	0.8	0.693251	4.77778	3	0.693251	0.888889	1.55556
0.792287	0.266667	1.2	0.792287	1.36364	1.27273	0.792287	0.133333	0.533333	0.792287	5.55556	3.88889	0.792287	1.95556	1.66667
0.891323	0.283333	0.7	0.891323	2.09091	0.818182	0.891323	0.133333	0.533333	0.891323	5.11111	2.88889	0.891323	2.84444	1.22222
0.990358	0.35	1	0.990358	2.81818	1.18182	0.990358	0.133333	0.533333	0.990358	5.77778	3.22222	0.990358	1.42222	0.777778
1.08939	0.45	1.03333	1.08939	3.54546	2.27273	1.08939	0.6	0.933333	1.08939	5.77778	3.22222	1.08939	0.355556	1.44444
1.18843	0.4	0.933333	1.18843	4.18182	2.90909	1.18843	0.666667	0.266667	1.18843	6.44444	3.11111	1.18843	3.55556	0.888889
1.28747	0.416667	1.23333	1.28747	7.09091	4.81818	1.28747	0.6	0.466667	1.28747	7.88889	3.66667	1.28747	1.77778	1.44444
1.3865	0.65	1.13333	1.3865	7.27273	6	1.3865	0.733333	0.8	1.3865	9.66667	5.66667	1.3865	2.48889	2.11111
1.48554	0.633333	1.43333	1.48554	11.5455	13.4545	1.48554	0.4	0.866667	1.48554	13.1111	8.77778	1.48554	1.42222	1.77778
1.58457	0.7	1.6	1.58457	15.7273	20.9091	1.58457	1.06667	1.2	1.58457	20.5556	15	1.58457	1.42222	1.55556
1.68361	0.716667	1.33333	1.68361	17.6364	25.5454	1.68361	1.06667	0.733333	1.68361	23.7778	25.5556	1.68361	0.888889	1.66667
1.78265	1.23333	1.96667	1.78265	17.6364	25.5454	1.78265	0.666667	1.33333	1.78265	21.4444	34.3333	1.78265	2.84444	1.66667
1.88168	1.38333	2.76667	1.88168	25.4546	23.6364	1.88168	1.26667	1.46667	1.88168	30.5556	42.8889	1.88168	2.31111	2
1.98072	2.08333	2.93333	1.98072	26.9091	29.0909	1.98072	1.13333	0.933333	1.98072	47.1111	46.4444	1.98072	2.66667	2.44444
2.07975	2.56667	4.3	2.07975	28.9091	35.3636	2.07975	1.66667	1.13333	2.07975	47.7778	53.5556	2.07975	1.6	1.11111
2.17879	3.8	8.53333	2.17879	31.4546	38.4545	2.17879	2.33333	1.33333	2.17879	41.5556	60.1111	2.17879	3.91111	1.77778
2.27782	5.03333	9.73333	2.27782	31.0909	37.0909	2.27782	4.06667	2.13333	2.27782	46.4444	67.8889	2.27782	3.02222	0.888889
2.37686	5.16667	12.3333	2.37686	36.1818	37.9091	2.37686	4.46667	2.46667	2.37686	70.1111	68.7778	2.37686	5.68889	2.11111
2.4759	5.16667	12.3333	2.4759	34.7273	46.6364	2.4759	6.13333	3.2	2.4759	90	62.1111	2.4759	3.37778	2.33333
2.57493	6.5	12.0333	2.57493	30.0909	50.9091	2.57493	13.4667	5.6	2.57493	99.5556	58	2.57493	4.08889	2.88889
2.67397	6.85	11.7333	2.67397	30.5454	45.7273	2.67397	17.6667	7.13333	2.67397	97.1111	61.1111	2.67397	6.4	4.44444
2.773	6.63333	12.8333	2.773	32.5455	47.5455	2.773	24.2667	12.3333	2.773	80.2222	68.7778	2.773	6.22222	6.66667
2.87204	5.71667	14.7667	2.87204	29.0909	35.5455	2.87204	31.8667	23	2.87204	72.8889	68.3333	2.87204	5.33333	9.11111
2.97107	5.41667	14.4667	2.97107	29.0909	35.5455	2.97107	28.5333	28.4667	2.97107	70.7778	63.2222	2.97107	9.24444	8.22222
3.07011	5.1	15.7333	3.07011	31.7273	37.5455	3.07011	25.4	27.4	3.07011	71.5556	66.3333	3.07011	12.4444	11.7778
3.16915	5.25	14.6333	3.16915	35	32.5455	3.16915	28.2	28.9333	3.16915	71.2222	65.3333	3.16915	16	12.6667
3.26818	5.45	14.1	3.26818	33.0909	29.7273	3.26818	26.0667	31.2667	3.26818	79.6667	69.8889	3.26818	21.5111	13.3333
3.36722	5.93333	13.1667	3.36722	35.7273	27.4546	3.36722	22.5333	28.0667	3.36722	94.1111	63.4444	3.36722	23.8222	23.7778
3.46625	5.26667	13	3.46625	36.0909	33.1818	3.46625	21.9333	24	3.46625	81.6667	62.5556	3.46625	31.4667	29.5556
3.56529	5.85	11.7	3.56529	31.7273	29	3.56529	18.8	25.3333	3.56529	66.5556	63.7778	3.56529	30.4	35.3333
3.66433	6.41667	11.4333	3.66433	26	16.8182	3.66433	17.2	24.4667	3.66433	70.4444	71.7778	3.66433	42.4889	38.5556
3.76336	7.15	10.5667	3.76336	21.1818	15.5455	3.76336	17.2	24.4667	3.76336	70.6667	68.3333	3.76336	56	36.5556
3.8624	7.38333	10.1	3.8624	19	20.6364	3.8624	17.4667	22.8	3.8624	61.5556	65.1111	3.8624	51.3778	36.6667
3.96143	7.58333	10.0333	3.96143	18.5454	15.7273	3.96143	16.5333	16.7333	3.96143	59.6667	63.2222	3.96143	61.5111	40.3333
4.06047	5.85	9.5	4.06047	18	17.8182	4.06047	15.6	14.7333	4.06047	60.7778	66.1111	4.06047	64.7111	61.1111
4.15951	5.15	10.2667	4.15951	17.5454	15.8182	4.15951	16.6	12.2	4.15951	61.7778	65.2222	4.15951	65.9556	67
4.25854	6.41667	11.0333	4.25854	16.3636	9.72727	4.25854	17.1333	11.1333	4.25854	81.4444	59.6667	4.25854	49.9556	60.5556
4.35758	6.28333	10.8	4.35758	15.3636	12.6364	4.35758	20.7333	15.8	4.35758	85.4444	63	4.35758	47.2889	61.3333
4.45661	6.83333	11.1667	4.45661	14.9091	11.0909	4.45661	20.7333	15.8	4.45661	72.7778	63	4.45661	44.4444	61.5556
4.55565	6.25	12.8	4.55565	14.8182	10	4.55565	22.7333	19.8	4.55565	69.5556	63.5556	4.55565	52.4444	61.2222
4.65468	5.5	11.6	4.65468	17.3636	9.36364	4.65468	23.2667	18.1333	4.65468	82.1111	62.4444	4.65468	55.8222	62.6667
4.75372	6.15	14.2	4.75372	17.0909	6.63636	4.75372	23.5333	19.3333	4.75372	84.3333	58.8889	4.75372	65.2444	68.8889
4.85276	8.15	12.0667	4.85276	17.3636	7	4.85276	23.4667	15.8667	4.85276	72	54.6667	4.85276	76.6222	69.4444
4.95179	8.01667	11.2	4.95179	20.8182	6.54545	4.95179	21.7333	15.4667	4.95179	61.4444	61.3333	4.95179	94.9333	77.4444
5.05083	7.98333	12.0333	5.05083	22.5454	10.1818	5.05083	23.8667	14.4	5.05083	57.1111	65.4444	5.05083	88.7111	74
5.14986	7.25	13.0667	5.14986	19.0909	10.8182	5.14986	22.2667	11.4	5.14986	58.6667	82.3333	5.14986	86.9333	61.1111
5.2489	6.25	14.3667	5.2489	24.3636	15.8182	5.2489	18.5333	15.7333	5.2489	61.7778	90.8889	5.2489	50.8444	57.5556
5.34793	5.06667	12.1333	5.34793	23.1818	14.8182	5.34793	19.1333	14.9333	5.34793	65.1111	74.3333	5.34793	39.2889	42
5.44697	5.48333	11.1	5.44697	19.0909	14	5.44697	21.6	13.8	5.44697	60.2222	61.8889	5.44697	43.2	29.3333
5.54601	3.93333	11	5.54601	17.3636	14.3636	5.54601	19.4	14	5.54601	53.6667	53.8889	5.54601	49.0667	24.2222
5.64504	3.6	11.7	5.64504	16.7273	13.3636	5.64504	20.1333	12.2	5.64504	61	46.2222	5.64504	50.1333	27
5.74408	3.86667	13.4667	5.74408	17.6364	13.7273	5.74408	18.9333	13.2	5.74408	62.3333	52	5.74408	43.2	28
5.84311	3.76667	13.0333	5.84311	22.3636	13.1818	5.84311	15.4	13.8	5.84311	58.5556	59.5556	5.84311	41.7778	30.4444
5.94215	4	10.1	5.94215	20.3636	14.6364	5.94215	16	12.2667	5.94215	61.4444	61.5556	5.94215	31.6444	36.7778
6.04119	3.95	11.3333	6.04119	26.8182	10.6364	6.04119	15	9.13333	6.04119	50	50.7778	6.04119	29.6889	49.7778
6.14022	4.18333	14.8333	6.14022	19.2727	10.2727	6.14022	13.1333	8.46667	6.14022	40.7778	44.4444	6.14022	28.0889	56.4444
6.23926	4.91667	16.8667	6.23926	19.5454	8.90909	6.23926	11	8.53333	6.23926	42.1111	39.8889	6.23926	28.2667	57
6.33829	5.03333	20.7	6.33829	18	13.1818	6.33829	12.4667	8.6	6.33829	47	35.7778	6.33829	28.8	63.6667
6.43733	4.6	20.2	6.43733	18.5454	9.81818	6.43733	10.2	10	6.43733	39.6667	29.2222	6.43733	31.4667	40.3333
6.53636	4.65	20.8333	6.53636	19.6364	10.5455	6.53636	11.1333	11	6.53636	23.6667	20.2222	6.53636	37.3333	37.7778
6.6354	3.98333	20.6	6.6354	21.2727	9.63636	6.6354	9.8	10.4667	6.6354	9.11111	9.88889	6.6354	41.2444	49.2222
6.73444	4.2	14.6667	6.73444	20.9091	10	6.73444	10.9333	11.3333	6.73444	7.44444	4.88889	6.73444	53.6889	63.2222
6.83347	4.46667	15.2333	6.83347	24.8182	11.8182	6.83347	10.6	13	6.83347	5.77778	3	6.83347	63.8222	73.5556
6.93251	4.86667	19.7333	6.93251	22.0909	11.4545	6.93251	12.3333	11	6.93251	3.66667	1.66667	6.93251	59.7333	64.1111
7.03155	5.06667	26.0333	7.03155	22.4546	11.2727	7.03155	14.0667	8.8	7.03155	2.77778	2.11111	7.03155	50.1333	62
7.13058	4.56667	39.2667	7.13058	20.8182	10.2727	7.13058	15.3333	11.4667	7.13058	2.77778	2.11111	7.13058	40	62.4444
7.22962	5.33333	39.5	7.22962	23.7273	9.63636	7.22962	14.1333	14.4667	7.22962	2.22222	2.11111	7.22962	53.1556	68.8889
7.32865	5.51667	31.9333	7.32865	20.2727	9.27273	7.32865	17.1333	12.6667	7.32865	2.11111	1.11111	7.32865	66.8444	74.6667
7.42769	5.51667	31.9333	7.42769	23	11.4545	7.42769	19.0667	15.8667	7.42769	1.66667	0.777778	7.42769	68.0889	86
7.52672	5.31667	25.9667	7.52672	24.2727	10.8182	7.52672	25.2667	18.1333	7.52672	1.11111	0.555556	7.52672	58.6667	107.222
7.62576	5.26667	18.0667	7.62576	24.2727	10.8182	7.62576	22.8	15.4	7.62576	1.11111	0.777778	7.62576	42.8444	81.8889
7.7248	5.55	19.1667	7.7248	21.3636	11.5455	7.7248	21.6	14.6667	7.7248	1.33333	0.666667	7.7248	40	55.5556
7.82383	5.86667	18.0333	7.82383	20.9091	13	7.82383	22.9333	17.3333	7.82383	1.33333	0.444444	7.82383	40.3556	51.3333
7.92287	5.48333	15.8	7.92287	21.2727	11.2727	7.92287	26.8	22.5333				7.92287	41.2444	55.5556
8.0219	6.21667	23.6333	8.0219	23.6364	11.6364	8.0219	26.8	22.5333				8.0219	56	59.3333
8.12094	5.96667	29.3333	8.12094	24.3636	12.4545	8.12094	22.5333	20.4				8.12094	62.2222	64.8889
8.21997	6.25	26.1333	8.21997	23.7273	15.2727	8.21997	17.0667	17.3333				8.21997	52.0889	71.4444
8.31901	5.91667	24.7333	8.31901	21.5454	22.8182	8.31901	17.0667	17.3333				8.31901	43.2	68.5556
8.41805	5.65	28	8.41805	20.4546	22.3636	8.41805	15.8	19.6				8.41805	50.4889	64.3333
8.51708	5.86667	29.7333	8.51708	23.6364	26.7273	8.51708	13	24.2				8.51708	49.2444	73.2222
8.61612	6.36667	30.3333	8.61612	29	32.4545	8.61612	12.0667	22.0667				8.61612	49.6	73.5556
8.71515	6.38333	33.0333	8.71515	33.3636	44.9091	8.71515	12.2667	22.1333				8.71515	49.7778	66.2222
8.81419	5.81667	40.1667	8.81419	36.6364	60.4545	8.81419	11.2667	19.0667				8.81419	53.3333	50.6667
8.91323	6.36667	30.6333	8.91323	40.2727	74.4545	8.91323	10.2	17.4				8.91323	53.5111	50.2222
9.01226	6.48333	23.8667	9.01226	42.0909	100.818	9.01226	10.2	17.4				9.01226	42.4889	58
9.1113	5.63333	21.5333	9.1113	41.2727	103.454	9.1113	13.0667	20.6667				9.1113	33.6	46
9.21033	5.98333	16.5667	9.21033	38.9091	94.1818	9.21033	15.2	20.3333				9.21033	19.5556	29.6667
9.30937	5.43333	19.1333	9.30937	19	90.8182	9.30937	13.6	19.4667				9.30937	17.0667	20.8889
9.40841	5.41667	22.7667	9.40841	12.5455	84.8182	9.40841	16.9333	20.2				9.40841	9.77778	6.55556
9.50744	5.68333	30.2333	9.50744	8.72727	47.1818	9.50744	18.2	23.2667				9.50744	6.93333	8.33333
9.60648	5.95	27.5	9.60648	5.72727	33	9.60648	19.4667	24.4667				9.60648	6.04444	5.44444
9.70551	5.3	20.0333	9.70551	4.81818	25.7273	9.70551	22.2	28.1333				9.70551	7.28889	4.55556
9.80455	5.63333	17.3667	9.80455	2.81818	13.1818	9.80455	22.6667	24.8667				9.80455	3.73333	3.11111
9.90358	4.78333	18.7667	9.90358	2.90909	9.81818	9.90358	29.4	25.5333				9.90358	3.55556	3
10.0026	4.58333	19.4333	10.0026	2.54546	5.72727	10.0026	34.7333	21.2				10.0026	6.22222	2.88889
10.1017	4.16667	19.1667	10.1017	0.636364	2.54546	10.1017	36.8	24.4				10.1017	3.37778	2.44444
10.2007	4.48333	17.5667	10.2007	1.27273	3.63636	10.2007	28.3333	25				10.2007	1.6	2
10.2997	4.5	10.6	10.2997	1.45454	2	10.2997	19.9333	16.6667				10.2997	3.37778	1
10.3988	4.73333	10.8333	10.3988	0.636364	2.09091	10.3988	13.5333	11.8				10.3988	3.2	1.11111
10.4978	4.06667	11.5333	10.4978	1.27273	1.45454	10.4978	6.93333	6.06667				10.4978	1.95556	1.22222
10.5968	3.9	11.4	10.5968	0.363636	0.727273	10.5968	4.4	5.66667				10.5968	1.77778	2
10.6959	5.06667	9	10.6959	0.181818	0.636364	10.6959	4.33333	2.86667				10.6959	1.24444	1.55556
10.7949	4.86667	6.8	10.7949	0	0.545455	10.7949	2.93333	2.46667				10.7949	0.888889	2.11111
10.8939	4.9	7.3	10.8939	0.909091	0.454545	10.8939	2.26667	2.4				10.8939	1.77778	1.66667
10.993	5.1	9.76667	10.993	0.272727	0.636364	10.993	1.26667	1.66667				10.993	2.13333	1.11111
11.092	6.05	8.63333	11.092	0.363636	0.181818	11.092	1.13333	0.6				11.092	0.711111	0.444444
11.1911	5.1	10.6667	11.1911	0.363636	0.181818	11.1911	1.6	0.866667				11.1911	2.48889	1.55556
11.2901	5.65	11.4	11.2901	0.181818	0.545455	11.2901	1.06667	1.33333				11.2901	2.31111	1.55556
11.3891	5.23333	11.7667	11.3891	0.181818	0.636364	11.3891	1.06667	2				11.3891	0.888889	1.55556
11.4882	4.66667	14.5	11.4882	0.181818	0.545455	11.4882	1.06667	1.2				11.4882	1.06667	1.22222
11.5872	5.15	14.5333				11.5872	0.8	1.46667				11.5872	0.355556	1
11.6862	4.86667	15				11.6862	0.666667	0.466667				11.6862	2.48889	0.888889
11.7853	5.86667	12.9				11.7853	0.333333	0.8				11.7853	1.77778	1.22222
11.8843	7.46667	13.2333				11.8843	0.333333	0.8				11.8843	0.711111	0.444444
11.9833	8.03333	12.7667				11.9833	0.466667	0.666667				11.9833	1.77778	0.777778
12.0824	7.56667	10.8667				12.0824	0.733333	1.2				12.0824	2.48889	1.88889
12.1814	6.86667	8.76667				12.1814	0.466667	1.4				12.1814	0.711111	1
12.2804	6.86667	8.76667				12.2804	0.4	1.66667				12.2804	2.84444	1.22222
12.3795	6.85	7.76667				12.3795	0.8	0.666667				12.3795	1.95556	0.888889
12.4785	5.98333	7.8				12.4785	0.8	0.6				12.4785	1.06667	1.22222
12.5776	4.9	8.66667										12.5776	1.06667	0.888889
12.6766	4.03333	7.43333										12.6766	2.31111	1.66667
12.7756	3.43333	8.53333
12.8747	2.86667	5.56667
12.9737	2.13333	4.03333
13.0727	1.86667	2.76667
13.1718	1.05	2.03333
13.2708	0.866667	1.73333
13.3698	0.8	1.4
13.4689	0.683333	1.33333
13.5679	0.533333	1.13333
13.6669	0.366667	1.06667
13.766	0.466667	1.1
13.865	0.466667	1.1
13.9641	0.283333	0.8
14.0631	0.383333	0.933333
14.1621	0.35	0.766667
14.2612	0.233333	0.966667
14.3602	0.316667	1.13333
14.4592	0.133333	1.1
14.5583	0.166667	1.13333
14.6573	0.316667	1.03333
14.7563	0.266667	0.766667
14.8554	0.283333	0.866667
14.9544	0.116667	0.9
15.0534	0.266667	0.666667
15.1525	0.25	0.9
15.2515	0.1	1.03333
15.3506	0.233333	0.966667
