# Supplementary material for: Stage-specific TRIM10 expression regulates erythroid maturation
Source: EMBO Rep. 2025 Oct 30;26(23):5982–6014. doi: 10.1038/s44319-025-00616-0 (PMC12678476; doi:10.1038/s44319-025-00616-0)
Supplement: Supplementary file 4 — Source data Fig. 3 [file 44319_2025_616_MOESM4_ESM.zip › 3E/Fig3E_Numerical_data.xlsx]

## Sheet: Fig3E
			Fig. 3E Graph
				Surface C1q+ (Percentage)
			HUDEP-2 Differentiation day	D0			D8
			Isotype Control	2.85419	1.24095	2.04757	21.4064	0.620476	2.66805
			Anti-C1q	3.35057	1.24095	2.54395	89.969	107.342	102.689
			P-value Isotype Control vs Anti-C1q (D8)	0.000400249
			P-value summary	***
			Significantly different (P < 0.05)?	Yes
