# Supplementary material for: Stage-specific TRIM10 expression regulates erythroid maturation
Source: EMBO Rep. 2025 Oct 30;26(23):5982–6014. doi: 10.1038/s44319-025-00616-0 (PMC12678476; doi:10.1038/s44319-025-00616-0)
Supplement: Supplementary file 4 — Source data Fig. 3 [file 44319_2025_616_MOESM4_ESM.zip › 3F/Fig3F_Numerical_data.xlsx]

## Sheet: Fig3F
	Fig. 3F Graph
	Manders' tM1 (Above autothreshold of Ch2) (%)
		D0	D4	D8	D12
		3.5	47.2	45.4	95.6
		4.6	46.5	62.8	97.5
		10.2	26.5	59	91.2
		2.2	65.6	68.2	93.2
		9.8	55.1	59.7	96.5
		3.2	41.9	44.1	96.5
		10.4	64.2	69.3	94.2
		4.3	35.4	32.3	96.2
		5.5	45.5	38.5	93
		2.3	59.2	37.6	94.4
		15.4	39.5	60.2	90.5
		4.3	27.1	59.7	92
		10.3	21.1	43.2	96.8
		3.4	28.6	63.3	93.3
	P-value D0 vs		1.45002e-07	4.78379e-10	9.27866e-26
	P-value summary		***	***	***
	Significantly different (P < 0.05)?		Yes	Yes	Yes
