# Supplementary material for: Stage-specific TRIM10 expression regulates erythroid maturation
Source: EMBO Rep. 2025 Oct 30;26(23):5982–6014. doi: 10.1038/s44319-025-00616-0 (PMC12678476; doi:10.1038/s44319-025-00616-0)
Supplement: Supplementary file 4 — Source data Fig. 3 [file 44319_2025_616_MOESM4_ESM.zip › 3G/Fig3G_Numerical_data.xlsx]

## Sheet: Fig3G
	Fig. 3G Graph
	Pearson's R value (above threshold)
		D0	D4	D8	D12
		-0.27	0.16	0.29	0.52
		-0.31	0.23	0.42	0.64
		-0.11	0.33	0.44	0.53
		0.05	0.26	0.35	0.58
		-0.32	0.15	0.25	0.44
		-0.35	0.19	0.39	0.58
		-0.28	0.3	0.46	0.59
		-0.21	0.31	0.49	0.62
		-0.19	0.25	0.32	0.54
		-0.27	0.32	0.34	0.72
		-0.38	0.18	0.39	0.32
		-0.16	0.12	0.21	0.36
		-0.3	0.23	0.35	0.53
		0.1	0.26	0.4	0.46
	P-value D0 vs		2.71019e-09	2.00092e-11	1.12133e-14
	P-value summary		***	***	***
	Significantly different (P < 0.05)?		Yes	Yes	Yes
