# Supplementary material for: Stage-specific TRIM10 expression regulates erythroid maturation
Source: EMBO Rep. 2025 Oct 30;26(23):5982–6014. doi: 10.1038/s44319-025-00616-0 (PMC12678476; doi:10.1038/s44319-025-00616-0)
Supplement: Supplementary file 4 — Source data Fig. 3 [file 44319_2025_616_MOESM4_ESM.zip › 3H/Fig3H_Numerical_data.xlsx]

## Sheet: Fig3H
		Fig. 3H Graph
			siNC	siTRIM10a
		C1qC	61195.7	19448.1
			40281.4	21776.6
			56109.6	27655.3
		Vinculin	57700.6	56549.1
			52971.6	54736.2
			54643.3	51197.6
		Relative C1qC level (C1qC/Vinculin)	1.06057	0.343915
			0.760433	0.397846
			1.02683	0.540168
		Normalized level	1.11724	0.362291
			0.801063	0.419103
			1.0817	0.569029
		P-value siNC vs siTRIM10a	0.00944486
		P-value summary	**
		Significantly different (P < 0.05)?	Yes
