# Supplementary material for: Stage-specific TRIM10 expression regulates erythroid maturation
Source: EMBO Rep. 2025 Oct 30;26(23):5982–6014. doi: 10.1038/s44319-025-00616-0 (PMC12678476; doi:10.1038/s44319-025-00616-0)
Supplement: Supplementary file 5 — Source data Fig. 4 [file 44319_2025_616_MOESM5_ESM.zip]

Archive with 10 entries (10 files):
- 4A/Fig4A_README.txt
- 4B/Fig4B_coculture_2D.tif
- 4B/Fig4B_coculture_3D.tif
- 4C/Fig4C_Numerical_data.xlsx
- 4D/Fig4D_coculture_C1qdpl.tif
- 4D/Fig4D_coculture_Normal.tif
- 4D/Fig4D_Numerical_data.xlsx
- 4E/Fig4E_coculture_siNC.tif
- 4E/Fig4E_coculture_siTRIM10a.tif
- 4E/Fig4E_Numerical_data.xlsx
