# Supplementary material for: Stage-specific TRIM10 expression regulates erythroid maturation
Source: EMBO Rep. 2025 Oct 30;26(23):5982–6014. doi: 10.1038/s44319-025-00616-0 (PMC12678476; doi:10.1038/s44319-025-00616-0)
Supplement: Supplementary file 5 — Source data Fig. 4 [file 44319_2025_616_MOESM5_ESM.zip › 4A/Fig4A_README.txt]

Fig.4A: A schematic representative image for the co-culture of differentiated HUDEP-2 cells and macrophages (image created with BioRender.com)
