# Supplementary material for: Stage-specific TRIM10 expression regulates erythroid maturation
Source: EMBO Rep. 2025 Oct 30;26(23):5982–6014. doi: 10.1038/s44319-025-00616-0 (PMC12678476; doi:10.1038/s44319-025-00616-0)
Supplement: Supplementary file 5 — Source data Fig. 4 [file 44319_2025_616_MOESM5_ESM.zip › 4C/Fig4C_Numerical_data.xlsx]

## Sheet: Fig4C
			Fig. 4C Graph
				Population of macrophages interacting with pyrenocytes of HUDEP-2 cells (%)
				Hoechst+macrophage (%)			Hoechst-macrophage (%)
				21.4286	16.6667	26.6667	78.5714	83.3333	73.3333
			Standard deviation (SD)	5.00189			5.00189
			Total analyzed cell number (n)
			Rep1	14
			Rep2	12
			Rep3	15	Percentage
			Hoechst+macrophage (%)	3	21.4286
				2	16.6667
				4	26.6667
			Hoechst-macrophage (%)	11	78.5714
				10	83.3333
				11	73.3333
