# Supplementary material for: Stage-specific TRIM10 expression regulates erythroid maturation
Source: EMBO Rep. 2025 Oct 30;26(23):5982–6014. doi: 10.1038/s44319-025-00616-0 (PMC12678476; doi:10.1038/s44319-025-00616-0)
Supplement: Supplementary file 5 — Source data Fig. 4 [file 44319_2025_616_MOESM5_ESM.zip › 4D/Fig4D_Numerical_data.xlsx]

## Sheet: Fig4D
				Fig. 4D Dot plot
					Normal serum	C1q-dpl serum
				Attached erythroids number	5	4
					6	6
					4	3
					4	2
					4	4
					10	2
					5	1
					7	3
					6	2
					7	3
						3
				P-value Normal serum vs C1q-dpl serum	0.000827588
				P-value summary	***
				Significantly different (P < 0.05)?	Yes
