# Supplementary material for: Stage-specific TRIM10 expression regulates erythroid maturation
Source: EMBO Rep. 2025 Oct 30;26(23):5982–6014. doi: 10.1038/s44319-025-00616-0 (PMC12678476; doi:10.1038/s44319-025-00616-0)
Supplement: Supplementary file 5 — Source data Fig. 4 [file 44319_2025_616_MOESM5_ESM.zip › 4E/Fig4E_Numerical_data.xlsx]

## Sheet: Fig4E
				Fig. 4E Dot plot
					siNC	siTRIM10a
				Attached erythroids number	3	1
					3	3
					5	2
					4	1
					8	3
					12	3
					8	4
						7
						2
						3
				P-value Normal serum vs C1q-dpl serum	0.0188549
				P-value summary	*
				Significantly different (P < 0.05)?	Yes
