# Supplementary material for: Stage-specific TRIM10 expression regulates erythroid maturation
Source: EMBO Rep. 2025 Oct 30;26(23):5982–6014. doi: 10.1038/s44319-025-00616-0 (PMC12678476; doi:10.1038/s44319-025-00616-0)
Supplement: Supplementary file 6 — Source data Fig. 5 [file 44319_2025_616_MOESM6_ESM.zip]

Archive with 23 entries (23 files):
- 5A/Fig5A_README.txt
- 5B/Fig5B_Blot_data.tif
- 5B/Fig5B_Numerical_data.xlsx
- 5C/Fig5C_Blot_data.tif
- 5D/Fig5D_Blot_data.tif
- 5D/Fig5D_Numerical_data.xlsx
- 5E/Fig5E_Blot_data.tif
- 5F/Fig5F_D0_Enlarged_image1.tif
- 5F/Fig5F_D0_EpoR.tif
- 5F/Fig5F_D0_LAMP1.tif
- 5F/Fig5F_D0_Merged.tif
- 5F/Fig5F_D4_C1q_minus_Enlarged_image3.tif
- 5F/Fig5F_D4_C1q_minus_EpoR.tif
- 5F/Fig5F_D4_C1q_minus_LAMP1.tif
- 5F/Fig5F_D4_C1q_minus_Merged.tif
- 5F/Fig5F_D4_C1q_plus_Enlarged_image2.tif
- 5F/Fig5F_D4_C1q_plus_EpoR.tif
- 5F/Fig5F_D4_C1q_plus_LAMP1.tif
- 5F/Fig5F_D4_C1q_plus_Merged.tif
- 5F/Fig5F_Numerical_data.xlsx
- 5G/Fig5G_Numerical_data.xlsx
- 5H/Fig5H_Numerical_data.xlsx
- 5I/Fig5I_Blot_data.tif
