# Supplementary material for: Stage-specific TRIM10 expression regulates erythroid maturation
Source: EMBO Rep. 2025 Oct 30;26(23):5982–6014. doi: 10.1038/s44319-025-00616-0 (PMC12678476; doi:10.1038/s44319-025-00616-0)
Supplement: Supplementary file 6 — Source data Fig. 5 [file 44319_2025_616_MOESM6_ESM.zip › 5A/Fig5A_README.txt]

Fig.5A:  Schematic representation of EpoR-responsive signaling events that regulate protein synthesis during terminal erythroid differentiation.
