# Supplementary material for: Stage-specific TRIM10 expression regulates erythroid maturation
Source: EMBO Rep. 2025 Oct 30;26(23):5982–6014. doi: 10.1038/s44319-025-00616-0 (PMC12678476; doi:10.1038/s44319-025-00616-0)
Supplement: Supplementary file 6 — Source data Fig. 5 [file 44319_2025_616_MOESM6_ESM.zip › 5B/Fig5B_Numerical_data.xlsx]

## Sheet: Fig5B
		Fig. 5B Graph
			D0	D8 C1q+	D8 C1q-
		EpoR	30193.8	26210.1	48592.5
			15595.4	10894.4	28483.1
			30864.6	22781.8	43897.6
		HSP70	37952.2	40637.2	32957.5
			20320.7	21265.9	21194.4
			56558.1	53791.2	49678
		Relative C1qC level (EpoR/HSP70)	0.795574	0.644979	1.4744
			0.767464	0.512294	1.3439
			0.545716	0.423522	0.883643
		Normalized level	1.13182	0.917574	2.09754
			1.09183	0.72881	1.91189
			0.776358	0.60252	1.25711
		P-value D8 C1q+ vs D8 C1q-	0.0205834
		P-value summary	*
		Significantly different (P < 0.05)?	Yes
