# Supplementary material for: Stage-specific TRIM10 expression regulates erythroid maturation
Source: EMBO Rep. 2025 Oct 30;26(23):5982–6014. doi: 10.1038/s44319-025-00616-0 (PMC12678476; doi:10.1038/s44319-025-00616-0)
Supplement: Supplementary file 6 — Source data Fig. 5 [file 44319_2025_616_MOESM6_ESM.zip › 5D/Fig5D_Numerical_data.xlsx]

## Sheet: Fig5D
		Fig. 5D Graph
			D4, CQ(-)	D4, CQ(+)
		EpoR	48067.2	60010
			43295.2	59289.3
		Vinculin	43839.8	12805.6
			49092.5	20592.3
		Relative C1qC level (EpoR/Vinculin)	1.09643	4.68624
			0.88191	2.87919
		Normalized level	1	4.2741
			1	3.26472
