# Supplementary material for: Stage-specific TRIM10 expression regulates erythroid maturation
Source: EMBO Rep. 2025 Oct 30;26(23):5982–6014. doi: 10.1038/s44319-025-00616-0 (PMC12678476; doi:10.1038/s44319-025-00616-0)
Supplement: Supplementary file 6 — Source data Fig. 5 [file 44319_2025_616_MOESM6_ESM.zip › 5F/Fig5F_Numerical_data.xlsx]

## Sheet: Fig5F
Fig. 5F Fluorescence intensity line graph
D0			D4, C1q(+)			D4, C1q(-)
Distance	C1qC	TRIM10a	Distance	C1qC	TRIM10a	Distance	C1qC	TRIM10a
Distance::Distance!!R	Channel_2::AF568-T2!!R	Channel_3::AF488-T3!!R	Distance::Distance!!R	Channel_2::AF568-T2!!R	Channel_3::AF488-T3!!R	Distance::Distance!!R	Channel_2::AF568-T2!!R	Channel_3::AF488-T3!!R
0	28.97	35.9228	0	5.6	23.04	0	11.7273	7.18182
0.099036	27.897	41.7167	0.099036	4.2	19.84	0.099036	12	7.54545
0.198072	30.9013	45.1931	0.198072	6.6	19.2	0.198072	11.1818	6.90909
0.297108	36.9099	39.3991	0.297108	9.6	16.32	0.297108	12.7273	10
0.396143	40.7725	24.9142	0.396143	10.2	16.96	0.396143	13.0909	9.36364
0.495179	40.7725	24.9142	0.495179	11.6	23.68	0.495179	14.5455	7.72727
0.594215	44.4206	37.3712	0.594215	12.2	18.56	0.594215	21.3636	8.09091
0.693251	36.6953	44.324	0.693251	14.4	45.12	0.693251	24.2727	10.4545
0.792287	37.5536	42.5858	0.792287	27.6	49.92	0.792287	24.4546	8.18182
0.891323	25.1073	35.633	0.891323	27.6	49.92	0.891323	27.0909	7.18182
0.990358	26.824	64.603	0.990358	32	32.96	0.990358	32.6364	8.27273
1.08939	31.9743	66.9206	1.08939	38.8	44.48	1.08939	44.3636	8.09091
1.18843	26.1803	57.6502	1.18843	40.2	51.84	1.18843	50	10.6364
1.28747	27.2532	44.9034	1.28747	54.8	35.84	1.28747	52.0909	9.72727
1.3865	33.2618	33.6052	1.3865	54.8	35.84	1.3865	59.9091	8.45454
1.48554	32.618	29.2597	1.48554	63.6	74.56	1.48554	62.3636	10.3636
1.58457	44.6352	35.3434	1.58457	73.8	90.88	1.58457	62	11.5455
1.68361	65.4506	46.6416	1.68361	68.8	80	1.68361	52.9091	12.1818
1.78265	64.8069	37.9506	1.78265	65.4	38.4	1.78265	59.1818	11.8182
1.88168	75.9657	36.7918	1.88168	54.6	39.36	1.88168	65.7273	11.9091
1.98072	91.8455	33.3154	1.98072	50	47.68	1.98072	53	9
2.07975	100	31.5772	2.07975	44.2	38.72	2.07975	42.1818	10.3636
2.17879	81.9742	26.9421	2.17879	39.6	59.2	2.17879	28.1818	12.4545
2.27782	68.4549	30.4184	2.27782	40.6	33.28	2.27782	32	13.2727
2.37686	65.0215	30.9978	2.37686	30.2	28.48	2.37686	29.5454	12.8182
2.4759	58.1545	29.5494	2.4759	30.2	28.48	2.4759	23.7273	10.8182
2.57493	41.2017	30.7081	2.57493	29.6	22.4	2.57493	19.9091	9.63636
2.67397	43.3476	26.9421	2.67397	30.6	26.24	2.67397	16.4546	9.81818
2.773	36.0515	32.736	2.773	23.6	35.52	2.773	18	11.4545
2.87204	42.9184	30.4184	2.87204	21.4	28.8	2.87204	17.3636	10
2.97107	46.7811	32.4464				2.97107	19.9091	10.7273
3.07011	52.3605	42.0064				3.07011	19	10.4545
3.16915	46.3519	39.6888				3.16915	17.5454	10.5455
3.26818	45.0644	42.5858				3.26818	15.8182	8.72727
3.36722	45.0644	42.5858
3.46625	45.279	35.633
3.56529	62.4464	39.9785
3.66433	65.4506	45.4828
3.76336	56.0086	46.6416
