# Supplementary material for: Stage-specific TRIM10 expression regulates erythroid maturation
Source: EMBO Rep. 2025 Oct 30;26(23):5982–6014. doi: 10.1038/s44319-025-00616-0 (PMC12678476; doi:10.1038/s44319-025-00616-0)
Supplement: Supplementary file 6 — Source data Fig. 5 [file 44319_2025_616_MOESM6_ESM.zip › 5G/Fig5G_Numerical_data.xlsx]

## Sheet: Fig5G
	Fig. 5G Graph
	Manders' tM1 (Above autothreshold of Ch2) (%)
		D0	D4, C1q(+)	D4, C1q(-)
		49.2	65	44.5
		31.2	65.4	35.2
		44.5	69.7	40.2
		35.2	76.4	54.9
		46	78.1	61.2
		31.5	56.8	53.1
		48.2	60.1	33.2
		32.7	68.6	39.5
		36.9	59.8	41.1
		38.8	56.2	56.7
		27.6	69.1	49.2
		45.1	76.2	39.7
	P-value D4, C1q(+) vs D4, C1q(-)	3.33329e-06
	P-value summary	***
	Significantly different (P < 0.05)?	Yes
