# Supplementary material for: Stage-specific TRIM10 expression regulates erythroid maturation
Source: EMBO Rep. 2025 Oct 30;26(23):5982–6014. doi: 10.1038/s44319-025-00616-0 (PMC12678476; doi:10.1038/s44319-025-00616-0)
Supplement: Supplementary file 6 — Source data Fig. 5 [file 44319_2025_616_MOESM6_ESM.zip › 5H/Fig5H_Numerical_data.xlsx]

## Sheet: Fig5H
	Fig. 5H Graph
	Pearson's R value (above threshold)
		D0	D4, C1q(+)	D4, C1q(-)
		0.04	0.25	0.09
		0.03	0.23	0.2
		-0.12	0.31	0.14
		-0.04	0.34	0.19
		0.12	0.51	0.19
		0.06	0.41	0.16
		-0.09	0.44	0.01
		0.05	0.32	0.21
		-0.03	0.25	0.03
		0.04	0.13	0.24
		0.12	0.42	0.19
		0.11	0.34	0.08
	P-value D4, C1q(+) vs D4, C1q(-)	5.83285e-05
	P-value summary	***
	Significantly different (P < 0.05)?	Yes
