# Supplementary material for: Stage-specific TRIM10 expression regulates erythroid maturation
Source: EMBO Rep. 2025 Oct 30;26(23):5982–6014. doi: 10.1038/s44319-025-00616-0 (PMC12678476; doi:10.1038/s44319-025-00616-0)
Supplement: Supplementary file 7 — Source data Fig. 6 [file 44319_2025_616_MOESM7_ESM.zip]

Archive with 41 entries (41 files):
- 6A/Fig6A_D8_DAPI.tif
- 6A/Fig6A_D8_HbA.tif
- 6A/Fig6A_D8_HbB.tif
- 6A/Fig6A_D8_Merged.tif
- 6A/Fig6A_D8_TRIM10alpha.tif
- 6A/Fig6A_Numerical_data.xlsx
- 6B/Fig6B_Numerical_data.xlsx
- 6C/Fig6C_Numerical_data.xlsx
- 6D/Fig6D_Blot_data.tif
- 6E/Fig6E_Blot_data.tif
- 6F/Fig6F_D12RETICULO_DAPI.tif
- 6F/Fig6F_D12RETICULO_HbA.tif
- 6F/Fig6F_D12RETICULO_merged.tif
- 6F/Fig6F_D12RETICULO_P62.tif
- 6F/Fig6F_D12RETICULO_TRIM10alpha.tif
- 6F/Fig6F_Numerical_data.xlsx
- 6G/Fig6G_Blot_data.tif
- 6H/Fig6H_D12RETICULO_siNC_DAPI.tif
- 6H/Fig6H_D12RETICULO_siNC_HbA.tif
- 6H/Fig6H_D12RETICULO_siNC_HbB.tif
- 6H/Fig6H_D12RETICULO_siNC_Merged.tif
- 6H/Fig6H_D12RETICULO_siNC_TRIM10alpha.tif
- 6H/Fig6H_D12RETICULO_siTRIM10a_DAPI.tif
- 6H/Fig6H_D12RETICULO_siTRIM10a_HbA.tif
- 6H/Fig6H_D12RETICULO_siTRIM10a_HbB.tif
- 6H/Fig6H_D12RETICULO_siTRIM10a_Merged.tif
- 6H/Fig6H_D12RETICULO_siTRIM10a_TRIM10alpha.tif
- 6I/Fig6I_Blot_data.tif
- 6J/Fig6J_Mock_GFP.tif
- 6J/Fig6J_Mock_Merged.tif
- 6J/Fig6J_Mock_p62.tif
- 6J/Fig6J_Mock_Ubiquitin.tif
- 6J/Fig6J_Numerical_data.xlsx
- 6J/Fig6J_RINGdel_GFP.tif
- 6J/Fig6J_RINGdel_Merged.tif
- 6J/Fig6J_RINGdel_p62.tif
- 6J/Fig6J_RINGdel_Ubiquitin.tif
- 6J/Fig6J_WT_GFP.tif
- 6J/Fig6J_WT_Merged.tif
- 6J/Fig6J_WT_p62.tif
- 6J/Fig6J_WT_Ubiquitin.tif
