# Supplementary material for: Stage-specific TRIM10 expression regulates erythroid maturation
Source: EMBO Rep. 2025 Oct 30;26(23):5982–6014. doi: 10.1038/s44319-025-00616-0 (PMC12678476; doi:10.1038/s44319-025-00616-0)
Supplement: Supplementary file 7 — Source data Fig. 6 [file 44319_2025_616_MOESM7_ESM.zip › 6A/Fig6A_Numerical_data.xlsx]

## Sheet: Fig6A
Fig. 6A Fluorescence intensity line graph
D8, HUDEP-2
Distance	HbA	HbB	TRIM10a
Distance::Distance!!R	Channel_2::AF568-T2!!R	Channel_1::AF647-T1!!R	Channel_3::AF488-T3!!R
0	0.444444	0.444444	0
0.099036	0.333333	0.888889	0
0.198072	0.555556	1.33333	0.055556
0.297108	0.444444	1.22222	0.111111
0.396143	0.333333	0.666667	0
0.495179	0.444444	1.55556	0
0.594215	0.444444	1.55556	0
0.693251	1.33333	0.777778	0.111111
0.792287	1.33333	1.44444	0.166667
0.891323	1.11111	1.44444	0.333333
0.990358	1.55556	2.22222	0.611111
1.08939	1.22222	1.77778	0.722222
1.18843	2.22222	2.22222	1.11111
1.28747	2.11111	3.44444	1.5
1.3865	4	3.11111	2.11111
1.48554	4.22222	5.33333	3.38889
1.58457	5.55556	8.33333	5.55556
1.68361	12.6667	12.7778	14.1667
1.78265	12.6667	12.7778	14.1667
1.88168	29.6667	36.7778	37.2778
1.98072	48.3333	53.7778	50.7222
2.07975	68.7778	58.4444	58.4444
2.17879	112.667	74.3333	63.0556
2.27782	154	88.2222	61.6667
2.37686	154.444	139.556	60.1667
2.4759	122.778	165.444	65.2778
2.57493	93.8889	162.333	64.8333
2.67397	57.1111	84.3333	46
2.773	53.3333	64.2222	39.3333
2.87204	33.5556	39.8889	24.8889
2.97107	33.5556	39.8889	24.8889
3.07011	27	31.1111	22.9444
3.16915	21.1111	25.7778	17.3889
3.26818	15.5556	22.4444	20.5
3.36722	12.6667	21.1111	19.4444
3.46625	15.1111	27	23.4444
3.56529	17	33.3333	28.1111
3.66433	21	36	30.8889
3.76336	23.3333	37	37
3.8624	24.7778	35.7778	44.2222
3.96143	30.4444	37.1111	51.1667
4.06047	33.6667	55	57.5
4.15951	32.7778	53	54.2222
4.25854	38.8889	61.8889	58.6111
4.35758	44.3333	67.6667	58.8889
4.45661	51.3333	67.5556	59.1667
4.55565	59.6667	72.6667	59.6667
4.65468	56.8889	66	58.8889
4.75372	57.3333	63.3333	60.2222
4.85276	56.8889	56.7778	56.7222
4.95179	54.3333	53.7778	56.2778
5.05083	54.1111	56.5556	54.8333
5.14986	46.7778	60.1111	53.4444
5.2489	44.5556	60.7778	51.5
5.34793	45	56.2222	51.1667
5.44697	44.3333	60.7778	46.4444
5.54601	46.8889	55.8889	41.5556
5.64504	40.3333	58.7778	39.3333
5.74408	39.5556	57.2222	39.3889
5.84311	38	49	37.6111
5.94215	34.3333	46.3333	37.2778
6.04119	34.7778	46.6667	33.1667
6.14022	33.6667	47	31.8889
6.23926	33	44	31.0556
6.33829	32	42	35.1111
6.43733	33.3333	35.8889	38.5556
6.53636	34	34.6667	39.8889
6.6354	35.3333	38.4444	41.2778
6.73444	37.8889	44.6667	39.5556
6.83347	45	50.3333	37.5
6.93251	45.4444	51.5556	37.8889
7.03155	48.4444	55.3333	37.7778
7.13058	50.2222	55.7778	35.2778
7.22962	45.7778	59.5556	34.7778
7.32865	47.4444	64.4444	33.1667
7.42769	45.6667	64.7778	32.7778
7.52672	52.1111	85.8889	35.1111
7.62576	52.1111	85.8889	35.1111
7.7248	66.8889	95.3333	36.0556
7.82383	73.1111	83	38.0556
7.92287	64.2222	66.1111	38.3889
8.0219	46.7778	50.3333	40.1111
8.12094	41.7778	57.6667	41.6111
8.21997	46.2222	59.7778	41.8333
8.31901	52.5556	64.1111	42.8889
8.41805	62.1111	72.7778	44.6667
8.51708	66.5556	71.8889	49.3889
8.61612	81.3333	68.6667	53.4444
8.71515	83.1111	73.7778	58.2222
8.81419	78.7778	74.1111	56.1111
8.91323	84.2222	80.6667	62.3889
9.01226	90.5556	89.5556	65.5
9.1113	88.6667	89.1111	69.2778
9.21033	98	85.2222	72.9444
9.30937	100.556	87.6667	75.7222
9.40841	96.1111	88.2222	78.7778
9.50744	92.7778	95.1111	76.0556
9.60648	79.8889	89.5556	69.5556
9.70551	72.7778	88.1111	61.8889
9.80455	61.2222	75.8889	51.2222
9.90358	43	54.2222	37.5
10.0026	42	52	38.8333
10.1017	23.8889	39	24.6111
10.2007	18.1111	32	13.1667
10.2997	15.7778	24.6667	5.61111
10.3988	10.3333	16.2222	2.94444
10.4978	6.77778	11.4444	2.33333
10.5968	4.11111	6.77778	2.22222
10.6959	3.44444	4	1.88889
10.7949	3.22222	3.33333	1.5
10.8939	2.66667	2.66667	1.72222
10.993	1.88889	2.11111	1
11.092	1.55556	1.33333	0.777778
11.1911	1.55556	1.33333	0.777778
11.2901	1.33333	2	0.388889
11.3891	0.888889	1.11111	0.5
11.4882	0.666667	0.666667	0.333333
