# Supplementary material for: Stage-specific TRIM10 expression regulates erythroid maturation
Source: EMBO Rep. 2025 Oct 30;26(23):5982–6014. doi: 10.1038/s44319-025-00616-0 (PMC12678476; doi:10.1038/s44319-025-00616-0)
Supplement: Supplementary file 7 — Source data Fig. 6 [file 44319_2025_616_MOESM7_ESM.zip › 6B/Fig6B_Numerical_data.xlsx]

## Sheet: Fig6B
	Fig. 6B Graph
	Manders' tM1 (Above autothreshold of Ch2) (%)
	Colocalization with TRIM10a (%)	HbA	HbB
		93	79
		94	96
		84	92
		95	93
		84	92
		89	92
		94	87
		91	78
		90	73
		90	88
		89	83
		93	79
	Mean	90.5	86
