# Supplementary material for: Stage-specific TRIM10 expression regulates erythroid maturation
Source: EMBO Rep. 2025 Oct 30;26(23):5982–6014. doi: 10.1038/s44319-025-00616-0 (PMC12678476; doi:10.1038/s44319-025-00616-0)
Supplement: Supplementary file 7 — Source data Fig. 6 [file 44319_2025_616_MOESM7_ESM.zip › 6C/Fig6C_Numerical_data.xlsx]

## Sheet: Fig6C
	Fig. 6C Graph
	Pearson's R value (above threshold)
	Colocalization with TRIM10a	HbA	HbB
		0.81	0.49
		0.87	0.82
		0.83	0.63
		0.86	0.87
		0.84	0.63
		0.71	0.81
		0.88	0.44
		0.83	0.34
		0.81	0.65
		0.78	0.68
		0.75	0.67
		0.86	0.43
	Mean	0.819167	0.621667
