# Supplementary material for: Stage-specific TRIM10 expression regulates erythroid maturation
Source: EMBO Rep. 2025 Oct 30;26(23):5982–6014. doi: 10.1038/s44319-025-00616-0 (PMC12678476; doi:10.1038/s44319-025-00616-0)
Supplement: Supplementary file 7 — Source data Fig. 6 [file 44319_2025_616_MOESM7_ESM.zip › 6F/Fig6F_Numerical_data.xlsx]

## Sheet: Fig6F
Fig. 6F Fluorescence intensity line graph
D12, Reticulocyte (HUDEP-2)
Distance	HbA	p62	TRIM10a	DAPI
Distance::Distance!!R	Channel_2::AF568-T2!!R	Channel_1::AF647-T1!!R	Channel_3::AF488-T3!!R	Channel_4::DAPI-T4!!R
0	1.63636	1.63636	1.45454	1.81818
0.099036	1.54546	2.09091	1.45454	2.09091
0.198072	1.90909	1.90909	2.27273	1.63636
0.297108	2.36364	2.72727	1.72727	2.45454
0.396143	4.36364	2.72727	3.54546	2.36364
0.495179	2.90909	3.63636	2.72727	2.81818
0.594215	2.81818	4.63636	2.27273	4.45455
0.693251	6.54545	5.72727	3.63636	8.09091
0.792287	6.36364	7.54545	4.72727	11.2727
0.891323	7.36364	9.45454	5.90909	12.5455
0.990358	9.18182	9.27273	6.18182	10.6364
1.08939	12.6364	11.9091	7.90909	10.4545
1.18843	15.6364	14.5455	9.27273	9.45454
1.28747	24.7273	19.1818	13.1818	10.0909
1.3865	29	28.4546	16.8182	6.90909
1.48554	35.7273	36.8182	20.8182	8.27273
1.58457	53.2727	41.2727	26.9091	6.63636
1.68361	47.4545	36.5455	32.5455	5.63636
1.78265	36.7273	28.7273	28.4546	5.27273
1.88168	26.9091	21.0909	21.5454	5.45455
1.98072	26.9091	21.0909	21.5454	5.45455
2.07975	20.4546	15.9091	15.9091	4
2.17879	21.7273	14.5455	14.6364	5.63636
2.27782	16.6364	11.8182	11.1818	4.81818
2.37686	14.1818	12	8.90909	4.63636
2.4759	12.7273	12.7273	9.27273	4.36364
2.57493	13.7273	13.5455	10.0909	4.18182
2.67397	12.9091	11.7273	8.63636	4.90909
2.773	11.3636	10.8182	10.6364	4.63636
2.87204	14.6364	11.7273	12.1818	4.72727
2.97107	15.6364	15.0909	15	4.72727
3.07011	16	14	13.8182	3.72727
3.16915	13.8182	12.6364	12.1818	4.27273
3.26818	13.1818	13.8182	12.1818	4.63636
3.36722	12.5455	16.3636	11	4.90909
3.46625	13	16.7273	9.27273	5.72727
