# Supplementary material for: Stage-specific TRIM10 expression regulates erythroid maturation
Source: EMBO Rep. 2025 Oct 30;26(23):5982–6014. doi: 10.1038/s44319-025-00616-0 (PMC12678476; doi:10.1038/s44319-025-00616-0)
Supplement: Supplementary file 7 — Source data Fig. 6 [file 44319_2025_616_MOESM7_ESM.zip › 6J/Fig6J_Numerical_data.xlsx]

## Sheet: Fig6J
	Fig. 6J Graph
	Manders' tM1 (Above autothreshold of Ch2) (%)
		TRIM10a-Ubiquitin colocalization (%)			TRIM10a-p62 colocalization (%)
		Mock	WT	DR	Mock	WT	DR
		1.4	97.3	23.3	2.1	91.3	48.1
		0.7	91.5	49.1	1.3	95.4	61.2
		3.2	96.7	43	3.2	86.6	48.8
		2.6	94.1	29.9	2.2	87.8	39.2
		1.7	97.6	28.4	3.6	91.3	31.1
		1.3	94.1	38.1	4.3	95.4	51.3
		1.1	90.2	33.6	3.6	91.3	46.3
		0.9	93.2	29.3	5.4	89.2	40.2
		1.4	96.6	27.2	3.8	85.4	50.1
		1.6	95.6	41.4	3.2	95.1	28.6
		1.1	95.1	29.1	6.1	97.7	39.5
		1.6	97.2	21.6	6.4	96.6	50.3
		1.5	97.5	37.6	1.1	90.2	58.7
	P-value WT vs DR	2.27685e-13			3.10062e-11
	P-value summary	***			***
	Significantly different (P < 0.05)?	Yes			Yes
