# Supplementary material for: Stage-specific TRIM10 expression regulates erythroid maturation
Source: EMBO Rep. 2025 Oct 30;26(23):5982–6014. doi: 10.1038/s44319-025-00616-0 (PMC12678476; doi:10.1038/s44319-025-00616-0)
Supplement: Supplementary file 8 — Source data Fig. 7 [file 44319_2025_616_MOESM8_ESM.zip]

Archive with 54 entries (54 files):
- 7A/Fig7A_Numerical_data.xlsx
- 7B/Fig7B_GFPTRIM10alpha.tif
- 7B/Fig7B_GFPTRIM10beta_Highexpression.tif
- 7B/Fig7B_GFPTRIM10beta_Lowexpression.tif
- 7C/Fig7C_Numerical_data.xlsx
- 7D/Fig7D_Blot_data.tif
- 7E/Fig7E_GFPTRIM10beta_ActiveCasp3.tif
- 7E/Fig7E_GFPTRIM10beta_GFP.tif
- 7E/Fig7E_GFPTRIM10beta_Merged.tif
- 7E/Fig7E_Mock_ActiveCasp3.tif
- 7E/Fig7E_Mock_GFP.tif
- 7E/Fig7E_Mock_Merged.tif
- 7E/Fig7E_Numerical_data.xlsx
- 7F/Fig7F_LC3BP62_GFPTRIM10beta_GFP.tif
- 7F/Fig7F_LC3BP62_GFPTRIM10beta_LC3B.tif
- 7F/Fig7F_LC3BP62_GFPTRIM10beta_Merged.tif
- 7F/Fig7F_LC3BP62_GFPTRIM10beta_P62.tif
- 7F/Fig7F_LC3BP62_Mock_GFP.tif
- 7F/Fig7F_LC3BP62_Mock_LC3B.tif
- 7F/Fig7F_LC3BP62_Mock_Merged.tif
- 7F/Fig7F_LC3BP62_Mock_P62.tif
- 7F/Fig7F_Numerical_data.xlsx
- 7F/Fig7F_Ubiquitin_GFPTRIM10beta_GFP.tif
- 7F/Fig7F_Ubiquitin_GFPTRIM10beta_Merged.tif
- 7F/Fig7F_Ubiquitin_GFPTRIM10beta_Ubiquitin.tif
- 7F/Fig7F_Ubiquitin_Mock_GFP.tif
- 7F/Fig7F_Ubiquitin_Mock_Merged.tif
- 7F/Fig7F_Ubiquitin_Mock_Ubiquitin.tif
- 7G/Fig7G_README.txt
- 7H/Fig7H_Blot_data.tif
- 7I/Fig7I_GFPTRIM10beta_delBB_GFP.tif
- 7I/Fig7I_GFPTRIM10beta_delBB_Merged.tif
- 7I/Fig7I_GFPTRIM10beta_delBB_p62.tif
- 7I/Fig7I_GFPTRIM10beta_delBB_Pericentrin.tif
- 7I/Fig7I_GFPTRIM10beta_delCC_GFP.tif
- 7I/Fig7I_GFPTRIM10beta_delCC_Merged.tif
- 7I/Fig7I_GFPTRIM10beta_delCC_p62.tif
- 7I/Fig7I_GFPTRIM10beta_delCC_Pericentrin.tif
- 7I/Fig7I_GFPTRIM10beta_delP-S_GFP.tif
- 7I/Fig7I_GFPTRIM10beta_delP-S_Merged.tif
- 7I/Fig7I_GFPTRIM10beta_delP-S_p62.tif
- 7I/Fig7I_GFPTRIM10beta_delP-S_Pericentrin.tif
- 7I/Fig7I_GFPTRIM10beta_delRING_GFP.tif
- 7I/Fig7I_GFPTRIM10beta_delRING_Merged.tif
- 7I/Fig7I_GFPTRIM10beta_delRING_p62.tif
- 7I/Fig7I_GFPTRIM10beta_delRING_Pericentrin.tif
- 7I/Fig7I_GFPTRIM10beta_WT_GFP.tif
- 7I/Fig7I_GFPTRIM10beta_WT_Merged.tif
- 7I/Fig7I_GFPTRIM10beta_WT_p62.tif
- 7I/Fig7I_GFPTRIM10beta_WT_Pericentrin.tif
- 7I/Fig7I_Mock_GFP.tif
- 7I/Fig7I_Mock_Merged.tif
- 7I/Fig7I_Mock_Pericentrin.tif
- 7I/FigI_Mock_p62.tif
