# Supplementary material for: Stage-specific TRIM10 expression regulates erythroid maturation
Source: EMBO Rep. 2025 Oct 30;26(23):5982–6014. doi: 10.1038/s44319-025-00616-0 (PMC12678476; doi:10.1038/s44319-025-00616-0)
Supplement: Supplementary file 8 — Source data Fig. 7 [file 44319_2025_616_MOESM8_ESM.zip › 7A/Fig7A_Numerical_data.xlsx]

## Sheet: Fig7A
		Fig. 7A (bottom, left) Heatmap
			Log2 (TPM+1)
		HUDEP-2 Differentiation day	D0	D1	D2	D3	D4	D5	D6	D7	D8	D12
		TRIM10a	1.42927	1.63393	2.89075	3.7347	4.55451	5.07805	5.5016	5.76821	5.55727	4.58448
		TRIM10b	0.437026	0	1.26816	0.994026	2.29342	3.69457	3.7184	4.64757	4.33131	3.55942
		Fig. 7A (bottom, right) Bar graph
			Relative expression to TRIM10a (D0)
		HUDEP-2 Differentiation day	D0	D1	D2	D3	D4	D5	D6	D7	D8
		TRIM10a	0.987374	0.409414	0.505851	1.19151	1.34239	1.89847	3.62614	34.7444	31.6177
			0.9083	0.388503	0.456795	1.17871	1.33865	1.5406	3.88768	23.6786	31.4181
			1.11504	0.450887	0.515422	1.22827	1.41638	1.52824	3.23649	27.3025	31.2572
		SD	0.104316	0.0317519	0.0314516	0.0257267	0.0438361	0.210276	0.327687	5.64163	0.18058
		TRIM10b	0.00441709	0.00268735	0.0152699	0.0286072	0.0612375	0.114761	0.197641	1.4086	0.74175
			0.00222199	0.00283402	0.00975344	0.0263693	0.100472	0.121081	0.224672	0.955736	0.794988
			0.00276435	0.00291655	0.0140397	0.0286459	0.0777849	0.0792855	0.101667	0.783712	0.512184
		SD	0.0011434	0.000116088	0.00289589	0.00130341	0.0196974	0.022529	0.0646427	0.322791	0.150285
		P-value TRIM10a vs TRIM10b	0.0036012	0.00195989	0.00131985	0.000155071	1.2963e-06	0.00563151	6.01595e-05	0.0134916	2.27186e-09
		P-value summary	**	**	**	***	***	**	***	*	***
		Significantly different (P < 0.05)?	Yes	Yes	Yes	Yes	Yes	Yes	Yes	Yes	Yes
