# Supplementary material for: Stage-specific TRIM10 expression regulates erythroid maturation
Source: EMBO Rep. 2025 Oct 30;26(23):5982–6014. doi: 10.1038/s44319-025-00616-0 (PMC12678476; doi:10.1038/s44319-025-00616-0)
Supplement: Supplementary file 8 — Source data Fig. 7 [file 44319_2025_616_MOESM8_ESM.zip › 7C/Fig7C_Numerical_data.xlsx]

## Sheet: Fig7C
		Fig. 7C Graph
			Viability (%)
		Transfected plasmid DNA (mg)	0	0.001	0.01	0.1	1
		Mock	104.518	92.3116	80.0723	106.797	79.0314
			107.225	85.6825	84.2471	90.3722	97.4287
			88.2574	100.924	92.8266	101.308	108.66
		GFP-TRIM10a	99.6843	73.438	63.8293	54.6319	51.4914
			98.5627	69.3004	75.1454	63.2436	46.8054
			101.753	73.2137	79.4575	64.0412	50.1205
		GFP-TRIM10b	103.523	66.1723	61.1	48.9241	30.5043
			95.6838	74.7092	62.8074	63.1439	25.8433
			92.1319	84.6419	60.2152	56.9874	27.1893
		P-value (Mock vs GFP-TRIM10a)	1	0.0104126	0.0972765	0.00240598	0.00647462
		P-value (Mock vs GFP-TRIM10b)	0.693492	0.0619586	0.00314314	0.00244411	0.00154383
		P-value (GFP-TRIM10a vs GFP-TRIM10b)	0.45486	0.593179	0.0725969	0.447999	0.000385735
