# Supplementary material for: Stage-specific TRIM10 expression regulates erythroid maturation
Source: EMBO Rep. 2025 Oct 30;26(23):5982–6014. doi: 10.1038/s44319-025-00616-0 (PMC12678476; doi:10.1038/s44319-025-00616-0)
Supplement: Supplementary file 8 — Source data Fig. 7 [file 44319_2025_616_MOESM8_ESM.zip › 7E/Fig7E_Numerical_data.xlsx]

## Sheet: Fig7E
	Fig. 7E Graph
	Active Casp-3+ cells (%)
		Mock	GFP-TRIM10b
		0	26.6667
		0	27.7778
		0	31.25
	P-value Mock vs GFP-TRIM10b	0.00232709
	P-value summary	**
	Significantly different (P < 0.05)?	Yes
