# Supplementary material for: Stage-specific TRIM10 expression regulates erythroid maturation
Source: EMBO Rep. 2025 Oct 30;26(23):5982–6014. doi: 10.1038/s44319-025-00616-0 (PMC12678476; doi:10.1038/s44319-025-00616-0)
Supplement: Supplementary file 8 — Source data Fig. 7 [file 44319_2025_616_MOESM8_ESM.zip › 7F/Fig7F_Numerical_data.xlsx]

## Sheet: Fig7F
	Fig. 7F Graph
	Manders' tM1 (Above autothreshold of Ch2) (%)
		TRIM10a-Ubiquitin colocalization (%)		TRIM10a-LC3B colocalization (%)		TRIM10a-p62 colocalization (%)
		Mock	GFP-TRIM10b	Mock	GFP-TRIM10b	Mock	GFP-TRIM10b
		0.7	89.7	0.8	96.5	1.3	87.1
		0.9	93.3	0.9	94.4	3.4	89.4
		1.9	92.3	1.4	96.2	5.2	81
		1.2	96.4	0.7	94.5	6.2	90.2
		0.8	97.5	0.4	94.8	6.9	89.5
		1	97.1	1.3	96.8	5.6	95.2
		1.1	91.9	1.8	93.3	4.1	91
		1	92	0.8	89.2	0.4	93.5
		0.6	93.1	1.5	92.8	0.8	95.2
		0.5	93.7	1.1	91.5	2.9	85
		0.9	91.6	1.5	94.2	9.7	83
		0.9	94	1.5	93.3	5.1	96.1
		0.8	96.3	1.3	91.7	3.8	94.7
	P-value Mock vs GFP-TRIM10b	2.84002e-21		2.9137e-22		7.7152e-22
	P-value summary	***		***		***
	Significantly different (P < 0.05)?	Yes		Yes		Yes
