# Supplementary material for: Stage-specific TRIM10 expression regulates erythroid maturation
Source: EMBO Rep. 2025 Oct 30;26(23):5982–6014. doi: 10.1038/s44319-025-00616-0 (PMC12678476; doi:10.1038/s44319-025-00616-0)
Supplement: Supplementary file 8 — Source data Fig. 7 [file 44319_2025_616_MOESM8_ESM.zip › 7G/Fig7G_README.txt]

Fig.7G: Schematic representation of GFP-tagged full-length TRIM10beta (WT) and TRIM10beta mutants. dRING, dBB, dCC, or dP/S lacks RING, B-box, coiled-coil, or PRY/SPRY, respectively. 
