# Supplementary material for: Stage-specific TRIM10 expression regulates erythroid maturation
Source: EMBO Rep. 2025 Oct 30;26(23):5982–6014. doi: 10.1038/s44319-025-00616-0 (PMC12678476; doi:10.1038/s44319-025-00616-0)
Supplement: Supplementary file 9 — EV Figures Source Data [file 44319_2025_616_MOESM9_ESM.zip]

Archive with 75 entries (75 files):
- Figure EV1/EV1A/FigEV1A_Numerical_data.xlsx
- Figure EV1/EV1B/FigEV1B_Numerical_data.xlsx
- Figure EV1/EV1C/FigEV1C_Numerical_data.xlsx
- Figure EV1/EV1D/FigEV1D_Numerical_data.xlsx
- Figure EV1/EV1E/FigEV1E_HUDEP-2_hCD36_hCD235a.tif
- Figure EV1/EV1E/FigEV1E_HUDEP-2_hCD49d_hCD235a.tif
- Figure EV1/EV1F/FigEV1F_DifferentiatedHUDEP-2_left.tif
- Figure EV1/EV1F/FigEV1F_DifferentiatedHUDEP-2_right.tif
- Figure EV1/EV1F/FigEV1F_HUDEP-2.tif
- Figure EV1/EV1G/FigEV1G_Numerical_data.xlsx
- Figure EV2/EV2A/FigEV2A_D4_DAPI.tif
- Figure EV2/EV2A/FigEV2A_D4_Merged.tif
- Figure EV2/EV2A/FigEV2A_D4_TRIM10alpha.tif
- Figure EV2/EV2B/FigEV2B_Numerical_data.xlsx
- Figure EV2/EV2C/FigEV2C_Blot_data.tif
- Figure EV2/EV2D/FigEV2D_Blot_data.tif
- Figure EV2/EV2E/FigEV2E_Mock.tif
- Figure EV2/EV2E/FigEV2E_WT.tif
- Figure EV2/EV2E/FigEV2E_delBB.tif
- Figure EV2/EV2E/FigEV2E_delCC.tif
- Figure EV2/EV2E/FigEV2E_delPRYSPRY.tif
- Figure EV2/EV2E/FigEV2E_delRING.tif
- Figure EV2/EV2F/FigEV2F_Numerical_data.xlsx
- Figure EV2/EV2G/FigEV2G_Surface_MycTRIM10alpha.tif
- Figure EV2/EV2H/FigEV2H_TRIM10alpha_WT_GFP.tif
- Figure EV2/EV2H/FigEV2H_TRIM10alpha_WT_Merged.tif
- Figure EV2/EV2H/FigEV2H_TRIM10alpha_delBB_GFP.tif
- Figure EV2/EV2H/FigEV2H_TRIM10alpha_delBB_Merged.tif
- Figure EV2/EV2H/FigEV2H_TRIM10alpha_delCC_GFP.tif
- Figure EV2/EV2H/FigEV2H_TRIM10alpha_delCC_Merged.tif
- Figure EV2/EV2H/FigEV2H_TRIM10alpha_delPRYSPRY_GFP.tif
- Figure EV2/EV2H/FigEV2H_TRIM10alpha_delPRYSPRY_Merged.tif
- Figure EV2/EV2H/FigEV2H_TRIM10alpha_delRING_GFP.tif
- Figure EV2/EV2H/FigEV2H_TRIM10alpha_delRING_Merged.tif
- Figure EV3/EV3A/FigEV3A_Blot_data.tif
- Figure EV3/EV3B/FigEV3B_Numerical_data.xlsx
- Figure EV3/EV3C/FigEV3C_Numerical_data.xlsx
- Figure EV3/EV3D/EV3D_D0_Anti-C1q_Intracellular.tiff
- Figure EV3/EV3D/EV3D_D0_Isotype_Control_Intracellular.tiff
- Figure EV3/EV3D/EV3D_D8_Anti-C1q_Intracellular.tiff
- Figure EV3/EV3D/EV3D_D8_Isotype_Control_Intracellular.tiff
- Figure EV3/EV3E/FigEV3E_Numerical_data.xlsx
- Figure EV3/EV3F/FigEV3F_Blot_data.tif
- Figure EV3/EV3G/FigEV3G_Numerical_data.xlsx
- Figure EV3/EV3H/FigEV3H_D0_sgControl.tif
- Figure EV3/EV3H/FigEV3H_D0_sgTRIM10.tif
- Figure EV3/EV3H/FigEV3H_D8_sgControl.tif
- Figure EV3/EV3H/FigEV3H_D8_sgTRIM10.tif
- Figure EV4/EV4A/FigEV4A_Numerical_data.xlsx
- Figure EV4/EV4B/FigEV4B_Blot_data.tif
- Figure EV4/EV4C/FigEV4C_D0_EPOR.tif
- Figure EV4/EV4C/FigEV4C_D0_Merged.tif
- Figure EV4/EV4C/FigEV4C_D0_TRIM10alpha.tif
- Figure EV4/EV4C/FigEV4C_D4_EPOR.tif
- Figure EV4/EV4C/FigEV4C_D4_Merged.tif
- Figure EV4/EV4C/FigEV4C_D4_Merged_enlarged.tif
- Figure EV4/EV4C/FigEV4C_D4_TRIM10alpha.tif
- Figure EV4/EV4D/FigEV4D_Blot_data.tif
- Figure EV5/EV5A/FigEV5A_GFPTRIM10alpha.tif
- Figure EV5/EV5A/FigEV5A_GFPTRIM10beta.tif
- Figure EV5/EV5B/FigEV5B_GFPTRIM10beta_plus1_DAPI.tif
- Figure EV5/EV5B/FigEV5B_GFPTRIM10beta_plus1_GFP.tif
- Figure EV5/EV5B/FigEV5B_GFPTRIM10beta_plus1_Merged.tif
- Figure EV5/EV5B/FigEV5B_GFPTRIM10beta_plus2_DAPI.tif
- Figure EV5/EV5B/FigEV5B_GFPTRIM10beta_plus2_GFP.tif
- Figure EV5/EV5B/FigEV5B_GFPTRIM10beta_plus2_Merged.tif
- Figure EV5/EV5B/FigEV5B_GFPTRIM10beta_plus3_DAPI.tif
- Figure EV5/EV5B/FigEV5B_GFPTRIM10beta_plus3_GFP.tif
- Figure EV5/EV5B/FigEV5B_GFPTRIM10beta_plus3_Merged.tif
- Figure EV5/EV5B/FigEV5B_Mock_DAPI.tif
- Figure EV5/EV5B/FigEV5B_Mock_GFP.tif
- Figure EV5/EV5B/FigEV5B_Mock_Merged.tif
- Figure EV5/EV5C/FigEV5C_Numerical_data.xlsx
- Figure EV5/EV5D/FigEV5D_Blot_data.tif
- Figure EV5/EV5E/FigEV5E_Blot_data.tif
