# Supplementary material for: Stage-specific TRIM10 expression regulates erythroid maturation
Source: EMBO Rep. 2025 Oct 30;26(23):5982–6014. doi: 10.1038/s44319-025-00616-0 (PMC12678476; doi:10.1038/s44319-025-00616-0)
Supplement: Supplementary file 9 — EV Figures Source Data [file 44319_2025_616_MOESM9_ESM.zip › Figure EV1/EV1A/FigEV1A_Numerical_data.xlsx]

## Sheet: FigEV1A
	Fig. EV1A Heatmap
	GSE1133 (arbitary units)
		Adrenal cortex	Amygdala	Cerebellum	Colon	Fetal brain	Fetal lung	Fetal thyroid	Heart	Hypothalamus	Kidney	Liver	Lung	Lymphnode	Ovary	Pancreas	Pancreatic islet	Placenta	Pons	Prefrontal cortex	Prostate	Retina	Skeletal muscle	Skin	Small intestine	Smooth muscle	Spinal cord	Testis	Thalamus	Thymus	Thyroid	Tongue	Tonsil	Uterus	Whole blood	Bone marrow	Fetal liver	CD71+Early erythroid	CD34+	CD33+Myeloid	CD14+Monocytes	CD4+Tcells	CD8+Tcells	CD19+BCells	CD56+NKCells
	TRIM1	3.65	3.85	3.95	3.65	3.65	3.25	3.5	5.05	3.9	2.9	4.7	4.8	3.4	3.1	2.8	3.9	3.8	4.5	4.4	4.3	4.675	6.9	5.05	3.5	4.05	3.8	4.9	3.65	2.9	4.7	4	3.5	3	3.8	3.5	3.4	3.15	4.35	4.35	3.45	3.95	3.65	3.45	4.1
	TRIM3	5.7	5.3	4.15	5.15	5	4.05	4.95	7.15	5.45	4.3	7.35	5.5	4.25	3.5	4.2	5.5	5.15	5	6.2	5.9	6.175	6.55	4.1	4.9	5.75	5.45	4.4	5.25	3.95	6.35	5.25	5	4.1	5.55	5.3	4.5	4.85	6.3	6.45	5.35	5.35	4.75	5.3	5.85
	TRIM4	7.4	6.75	7	7	7	7.05	7.2	6.35	6.95	7.1	6.9	6.95	6.95	9.5	7.1	7.1	7.05	7.05	6.45	6.95	6.9	7.05	7.4	7.05	6.95	7.15	6.9	7.15	7	6.85	7.4	7.1	6.95	7	7.1	7.05	7.1	6.75	6.8	7	6.8	6.85	6.9	6.75
	TRIM9	8.35	263.2	127.55	6.1	134.5	4.9	6.7	8.95	187.5	5.35	9.3	6.85	5.05	4.65	5.45	8.45	6.15	72.65	643.9	7.05	34.55	8.85	5.85	5.95	7.35	67.05	5.2	118.05	4.6	7.5	6.45	6	5.6	6.55	6.45	5.9	6.4	7.75	7.75	6.9	6.5	5.75	6.9	7.1
	TRIM10a	8.35	6.3	4.75	5.95	5.85	6.25	8.65	7.4	6.4	4.75	7.7	6.5	5.05	3.9	4.85	6.4	5.95	5.6	7.35	7	8.625	6.65	4.5	5.95	6.7	6.3	5.1	5.85	5.15	7.4	5.7	5.8	4.9	8.05	150.25	230.8	2372.3	7.25	7.6	6.15	6.5	5.7	6.35	6.9
	TRIM11	6.65	6.25	6.5	6.45	7.05	6.55	6.6	5.9	7.5	7.8	6.35	6.45	6.95	6.65	6.6	6.45	6.5	7.8	6	6.45	6.175	6.5	6.15	6.55	6.3	6.95	6.45	7.9	6.5	6.35	6.55	6.5	6.45	9.85	6.65	6.55	6.6	6.3	6.3	6.45	6.35	6	6.35	6.3
	TRIM13	5.95	8.55	4.4	38.35	5.3	11.75	6.65	7.5	8.35	5.2	8	7.75	5.35	4.15	11.4	7.55	9.15	5.45	7.25	8.55	10.2	7.1	4.9	9.65	8	6.4	202	6.05	7.8	7.15	6.25	6.7	9.25	6.3	5.7	5.1	5.05	45.4	16.8	8.1	36.25	40.55	69.4	37.2
	TRIM17	7	6.6	5.15	6.35	6.35	5.2	6.15	8.2	6.85	5.25	8.6	6.9	5.45	4.15	5.1	6.75	6.5	6.05	7.6	7.05	7.625	8.15	5.1	6.1	7.15	6.8	6.35	6.45	5	7.45	6.3	6.15	5	6.7	6.4	5.5	6.5	7.65	7.65	6.7	6.85	6.05	6.75	7.5
	TRIM18	21.9	14.2	29.2	235.25	14.6	7.85	20.55	22.05	11.65	13.5	32.25	33.85	9.05	18.85	12.9	22	14.05	26.35	35.35	52.6	67.75	103.6	18.5	124.3	14.1	11.7	10.5	12.1	8.9	14.15	20.65	20.2	58.6	12.15	13.1	11.45	10.95	11.4	12.8	11.85	9.3	7.95	10.75	11.05
	TRIM19	3.55	3.7	2.8	3.5	3.5	2.9	3.35	4.35	3.8	2.75	4.8	3.85	3	2.3	2.75	3.7	3.65	3.3	4.35	4.1	4.375	4.05	2.65	3.35	5.25	3.65	3	3.45	2.8	4.4	3.35	3.35	2.9	3.85	6.05	2.95	3.25	5.25	4.5	3.75	3.8	3.4	3.75	4.15
	TRIM21	4.25	3.95	3.2	4	3.85	3.25	3.9	5.1	4.3	3.65	5.15	4.8	3.65	2.95	3.2	4.3	8.6	3.75	4.85	4.65	4.775	4.5	3.1	4.2	4.55	4.2	3.4	3.9	5.85	5.05	3.9	4.3	3.3	125.8	4.9	3.45	4.4	10.55	11.65	16.95	4.35	13	4.25	22.7
	TRIM22	8.95	14.45	6.3	18.25	9	34.25	7.65	11.4	17.55	8.05	11.3	28.15	331.95	6.7	7	9.65	11.05	7.8	11.2	20.05	40.625	9.75	6	41.4	110.2	54.8	6.95	8.25	65	14.55	9.15	203.5	35.9	638.75	21.2	7.6	7.05	177.05	525.45	311.05	776.6	599.55	442.15	567.65
	TRIM23	9.7	44.4	6.05	7.35	13.65	5.6	7.95	13.05	11.9	6.7	11.15	7.85	5.8	5.45	6.4	7.95	7	7.45	28.4	8.95	8.825	10.85	6.7	6.8	8.3	8	6.1	7.95	5.5	8.8	8.15	7.4	10.2	10.1	8.15	6.8	11.8	8.85	10.6	8	8.75	12.4	9.05	8.05
	TRIM25	3.7	3.8	2.9	3.7	3.6	3	3.45	4.55	3.7	2.85	5.2	3.95	3.1	2.35	2.85	3.6	21.9	3.4	4.4	4.2	4.4	4.7	3	3.5	4.85	3.85	3.1	3.5	2.85	4.55	3.45	3.45	2.95	4.15	3.55	3.1	3.35	4.6	14.85	4.4	4	3.5	3.9	4.45
	TRIM29	4.5	4.65	3.55	4.4	4.8	4.9	4.2	5.6	4.65	3.5	5.8	10.35	3.75	2.9	3.7	5.9	321.1	4.4	5.2	129.4	5.15	6.1	606.45	4.2	4.9	4.6	4.2	4.4	83.85	5.45	1632.6	423.65	3.65	4.85	4.25	4.4	4.05	5.5	5.65	4.5	4.5	4	4.75	5.1
	TRIM32	6.7	7.1	51.9	6.65	7.45	5.5	6.3	6.95	7.2	5.2	8.5	7.85	5.75	4.25	5.15	7.05	6.8	6.25	8.35	7.8	22.2	7.35	4.55	6.45	9	7	5.9	6.75	5.25	10.7	6.25	8.1	7.55	8.5	6.3	5.55	5.15	10.4	7.6	6.2	7.25	6.55	6.75	8.45
	TRIM34	8.9	7.5	7	9.3	7.65	7	7.7	10.8	9.2	6.85	11.2	9.1	9.85	5.5	6.85	9.4	21.3	10.95	9.2	9.6	9.225	13.8	8.1	8.1	9.65	9.3	7.25	7.75	6.7	12.05	8.25	11.7	8	91.4	8.95	7.3	7.35	19.15	46.45	48.15	10.15	15.35	28.25	15.55
	TRIM35	6.65	6.2	6.5	6.35	6.5	6.5	6.6	5.9	6.4	6.6	6.4	6.45	6.5	6.6	6.6	6.55	6.45	6.6	6	6.4	6.2	6.55	6.45	6.5	6.45	6.7	6.4	6.7	6.45	6.3	6.55	6.6	6.45	6.5	6.75	6.55	6.55	6.25	6.3	6.45	6.3	6.25	6.3	6.25
	TRIM36	11.8	135.75	7.45	9.45	41.25	6.1	9.25	16.3	23.4	8.55	14	9.65	6.85	6.85	7.55	9.7	8.7	9.2	51.05	12.65	14.025	15.25	9.8	11.1	10	30.15	7.65	12.95	6.5	9.5	10.35	9	6.95	9.6	9.85	7.95	8.65	10.2	10.9	9.6	8.95	7.2	9.2	9.55
	TRIM37	6.75	617.55	117	16.75	324.3	17.5	13.6	11.15	465.75	6.65	10.9	9.2	13.8	5.6	7.05	18.95	20.75	118.1	1097.4	23.55	73.125	6.85	6.3	26.85	221.9	67.9	101.85	466.05	13.6	51.35	7.1	8.65	34.2	24.75	8.25	10.05	10.9	114.3	21.55	14.4	77.15	63.95	37.1	43.9
	TRIM38	4.2	3.85	3.15	5.75	3.85	3.55	4	5.05	4.4	3.25	5.25	4.45	23.85	2.75	3.9	4.35	4.6	3.85	4.55	5.5	4.9	4.7	3.1	4	10.65	4.25	3.5	4.15	7.35	5.15	4	17.8	6.75	83.6	4	3.5	3.85	37.45	90.95	85.05	71.55	67.1	126.35	54.35
	TRIM41	4.4	4.25	4.4	4.4	4.4	4.4	4.4	4	4.3	4.4	4.25	4.35	4.35	4.4	4.4	4.4	4.35	4.4	4.05	4.3	4.5	4.4	4.3	4.4	4.35	4.4	4.3	4.45	4.45	4.7	4.4	4.4	4.35	4.35	4.4	4.4	4.4	4.3	4.9	4.4	4.6	4.95	4.3	4.3
	TRIM42	5.5	5.2	5.4	5.35	5.4	5.4	5.45	4.85	5.35	5.4	5.25	5.35	5.45	5.4	5.45	5.4	5.4	5.4	5	5.35	5.175	5.4	5.35	5.45	5.35	5.45	25.8	5.5	5.35	5.25	5.4	5.4	5.4	5.4	5.5	5.4	5.45	5.25	5.3	5.35	5.3	5.3	5.3	5.3
	TRIM43	6.35	6	6.2	6.15	6.2	6.35	6.4	5.65	6.2	6.4	6.1	6.2	6.2	6.35	6.3	6.3	6.2	6.25	5.8	6.15	6.025	6.25	6.15	6.25	6.15	6.35	6.2	6.4	6.2	6.05	6.45	6.3	6.2	6.2	6.55	6.25	6.3	6	6.05	6.25	6	6.05	6.1	6.05
	TRIM45	6.1	7.15	5.15	6.2	6.1	5.25	6	12.15	6.5	4.85	8.05	7.05	5.3	5.95	5.5	6.6	6.5	7.55	7.25	15	7.575	7.55	4.7	5.75	7.05	6.2	5.45	6.25	4.95	17.6	7.85	7.05	9.8	6.6	6.65	5.25	5.75	7.3	7.95	6.35	6.55	5.2	6	6.6
	TRIM46	4.25	4.05	3.1	3.9	4.55	3.15	3.75	5.65	4.15	3.15	5.55	4.2	3.3	2.6	3.05	4.15	3.95	3.7	4.8	4.45	4.625	4.5	3	3.7	4.35	4.1	3.3	3.9	3.05	4.85	4.05	3.75	3.15	4.2	3.8	3.4	5.8	4.85	4.95	4.1	4.2	3.6	4.05	4.55
	TRIM47	6.6	9.55	7.8	6.5	7.65	6.6	6.6	5.9	9.25	7.45	7	11.45	6.5	6.5	6.6	7.1	7.2	6.7	77.05	6.5	28.175	6.5	6.45	6.55	6.5	11.6	6.5	6.7	6.5	8.7	7.5	6.55	12.1	6.5	6.55	6.5	6.6	5.9	6.3	5.75	6.3	6.3	6.35	6.3
	TRIM48	7.2	6.5	5.15	6.35	6.25	4.95	6.2	8.65	6.7	5.6	9.15	6.8	5.3	4.4	5.2	6.75	6.35	6.25	7.7	7.4	7.625	8.5	5.25	6.05	7.1	6.8	5.5	6.55	4.85	7.8	6.6	6.25	5.1	6.85	6.6	5.6	6	7.5	7.8	6.65	6.45	5.7	6.45	7.1
	TRIM50	5.35	5.05	5.3	5.2	5.25	5.3	5.35	4.75	5.2	5.3	5.15	5.25	5.25	5.3	5.3	5.3	5.2	5.3	4.9	5.2	5.075	5.3	5.15	5.3	5.25	5.35	5.2	5.4	5.2	5.15	5.3	5.3	5.25	5.25	5.35	5.3	5.3	5.05	5.1	5.25	5.15	5.1	5.15	5.15
	TRIM52	8.3	7.1	5.65	6.95	7.3	5.75	8	9.55	7.8	5.95	10.25	7.4	6.55	5.05	5.85	7.45	6.75	6.8	9.35	8.15	8.925	9.6	5.85	6.65	7.65	6.5	6.05	7.25	5.35	9	7.45	6.9	6.95	7.95	7.5	6.2	10.05	8.25	8.4	12.05	41.55	58.2	19.05	53.9
	TRIM54	5.85	5.55	5.75	5.7	5.8	5.8	5.9	5.25	5.7	5.85	5.65	5.75	5.8	5.8	5.8	5.8	5.75	5.8	5.35	5.7	5.5	5.8	5.75	5.8	5.75	5.85	5.7	5.9	5.75	5.65	5.8	5.8	5.75	5.75	5.9	5.8	5.8	5.6	5.6	5.75	5.65	5.6	5.7	5.6
	TRIM55	4.8	4.65	4.8	4.75	4.8	4.8	4.8	4.3	4.75	4.8	4.7	4.8	4.8	4.8	4.85	4.8	4.8	4.85	4.4	4.8	4.65	4.8	4.75	4.8	4.75	4.8	4.8	4.85	4.75	4.65	4.85	4.8	4.8	4.8	4.85	4.85	4.85	4.65	4.7	4.8	4.75	4.7	4.7	4.7
	TRIM56	7.7	7.35	7.7	7.7	7.7	7.8	8.3	7	7.45	7.9	7.55	9.3	8.2	7.5	8.15	8.95	7.8	7.75	7.1	17.35	7.55	7.75	7.55	7.8	7.65	7.8	7.1	7.9	7.85	7.9	7.65	9.25	8.15	7.7	8	7.75	7.6	16.75	10.9	7.75	19.1	20.4	8.05	8.05
	TRIM58	11.7	7.85	6.85	8.35	8.15	6.2	8.5	12.7	8.5	7.95	13.9	9	6.5	6.55	7.5	9.2	18.2	9	9.8	9.3	10.075	14	11.3	7.75	9.4	8.6	7.1	8.65	5.95	12	9.9	8.25	6.2	9.15	476.4	432.95	1003.7	19.75	10.35	9	8	7.05	8.7	9.6
	TRIM59	6.65	6.3	6.5	6.45	6.5	6.55	6.6	5.9	6.45	6.6	6.4	6.45	6.5	6.55	6.55	6.55	6.5	6.55	6	6.4	6.25	6.6	6.45	6.55	6.45	6.6	6.5	6.6	6.45	6.35	6.55	6.5	6.45	6.55	6.6	6.55	6.6	6.75	6.35	6.45	6.3	6.3	6.5	6.5
	TRIM60	4.4	4.2	4.35	4.3	4.3	4.35	4.4	3.95	4.3	4.4	4.25	4.3	4.3	4.4	4.4	4.4	4.35	4.4	4	4.3	4.175	4.4	4.3	4.35	4.35	4.4	4.3	4.5	4.3	4.25	4.4	4.4	4.3	4.35	4.4	4.35	4.4	4.25	4.2	4.35	4.2	4.2	4.3	4.25
	TRIM62	13.15	9.05	16.95	8.5	10.3	7.5	8.8	12.45	10.45	9.15	15.1	10.1	8.8	6.15	7.5	9.65	56.4	14.85	13.2	10.35	9.25	15.95	8.7	6.6	10.45	10.1	7.9	10.95	7.45	10.1	9.7	8.8	7.1	10.35	9.3	8.1	8.55	11.65	11.5	9.15	10.05	7.35	9.75	10.75
	TRIM66	4	4.05	3.1	3.8	3.85	3.2	3.75	4.8	4.25	3.1	5.05	4.25	3.3	2.55	3.05	4.05	3.95	3.6	4.8	4.55	4.675	4.4	2.9	3.7	4.35	4.05	3.5	3.9	3.1	4.8	3.7	3.75	3.15	4.2	3.75	3.3	3.55	5	5.05	4.15	5.1	5	4.15	4.7
	TRIM67	6.9	6.7	6.9	6.9	6.9	6.9	6.9	6.2	6.9	6.9	6.7	6.9	6.9	6.9	6.9	6.9	6.9	6.9	6.4	6.9	6.675	6.9	6.9	6.9	6.9	6.9	6.9	6.9	6.9	6.85	6.9	6.9	6.9	6.9	6.9	6.9	6.9	6.9	6.9	6.9	6.9	6.9	6.9	6.9
	TRIM68	6	6.25	4.8	5.9	5.35	4.8	6.7	7.75	6.55	4.9	7.95	7.9	4.85	3.95	4.4	6.15	8.6	5.6	7.95	17.45	17.3	6.85	4.75	5.65	6.55	6	6	5.75	6.2	7.5	5.75	5.5	4.95	6.1	5.85	5.1	5.6	13.9	8.5	6	9.9	15.2	15.15	55.9
	TRIM69	5.35	5.05	5.2	5.15	5.2	5.25	5.3	4.75	5.2	5.3	5.15	5.2	5.2	5.3	5.3	5.25	5.2	5.25	4.8	5.2	5	5.25	5.15	5.25	5.2	5.35	12.75	5.35	5.2	5.1	5.25	5.2	5.2	5.2	5.3	5.25	5.3	5.05	5.1	5.2	5.1	5.1	5.1	5.05
	TRIM71	5.2	4.95	5.1	5.05	5.1	5.1	5.2	4.65	5.05	5.2	5.05	5.1	5.1	5.15	5.2	5.15	5.1	5.15	4.7	5.05	4.875	5.15	5.05	5.15	5.05	5.2	5.1	5.25	5.1	4.95	5.15	5.1	5.1	5.1	5.2	5.15	5.15	4.95	5	5.1	5	4.9	5	4.95
	TRIM72	6.65	6.3	6.55	6.6	6.55	6.55	6.6	5.9	6.5	6.6	6.4	6.5	6.5	6.55	6.6	6.55	6.5	6.6	6	6.5	6.325	6.6	6.5	6.6	6.5	6.6	6.5	6.7	6.5	6.4	6.6	6.6	6.55	6.5	7.35	6.55	10.05	6.4	6.4	6.7	6.45	6.4	6.45	6.4
	TRIM76	9.9	9.3	9.65	9.55	9.7	9.7	10.2	9.65	9.6	9.8	9.55	9.6	9.7	9.75	9.8	9.7	9.65	9.8	8.9	9.55	9.275	18.35	9.55	9.7	9.65	9.85	9.6	10.3	9.6	11	14.4	10.1	9.65	9.65	9.9	9.75	9.75	9.3	9.45	9.7	9.4	9.35	8.75	9.05
