# Supplementary material for: Stage-specific TRIM10 expression regulates erythroid maturation
Source: EMBO Rep. 2025 Oct 30;26(23):5982–6014. doi: 10.1038/s44319-025-00616-0 (PMC12678476; doi:10.1038/s44319-025-00616-0)
Supplement: Supplementary file 9 — EV Figures Source Data [file 44319_2025_616_MOESM9_ESM.zip › Figure EV1/EV1B/FigEV1B_Numerical_data.xlsx]

## Sheet: FigEV1B
			Fig. EV1B Violin plot
				Whole embryo minus fetal liver		Fetal liver		Placenta
				#1	#2	#1	#2	#1	#2
			mTrim10/Gapdh	0.0241917	0.048919	1.20011	2.8705	0.0389056	0.037588
				0.0176828	0.0343485	1.7058	2.18926	0.0269036	0.0385154
				0.0282063	0.0424054	1.50034	1.76064	0.0419649	0.049137
			P-value (vs Whole embryo minus fetal liver)			0.0101379	0.0203165	0.0853439	0.980731
			P-value summary			*	*	n.s.	n.s.
			Significantly different (P < 0.05)?			Yes	Yes	No	No
