# Supplementary material for: Stage-specific TRIM10 expression regulates erythroid maturation
Source: EMBO Rep. 2025 Oct 30;26(23):5982–6014. doi: 10.1038/s44319-025-00616-0 (PMC12678476; doi:10.1038/s44319-025-00616-0)
Supplement: Supplementary file 9 — EV Figures Source Data [file 44319_2025_616_MOESM9_ESM.zip › Figure EV1/EV1C/FigEV1C_Numerical_data.xlsx]

## Sheet: FigEV1C
			Fig. EV1C Violin plot
			Bone marrow-derived mCFU-E differentiation
				D0	D1	D2
			mTrim10/Gapdh	0.974618	1.07456	1.44157
				1.08427	1.0125	1.12993
				0.941113	1.17613	1.41156
			P-value (vs D0)			0.0389039
			P-value summary			*
			Significantly different (P < 0.05)?			Yes
