# Supplementary material for: Stage-specific TRIM10 expression regulates erythroid maturation
Source: EMBO Rep. 2025 Oct 30;26(23):5982–6014. doi: 10.1038/s44319-025-00616-0 (PMC12678476; doi:10.1038/s44319-025-00616-0)
Supplement: Supplementary file 9 — EV Figures Source Data [file 44319_2025_616_MOESM9_ESM.zip › Figure EV1/EV1D/FigEV1D_Numerical_data.xlsx]

## Sheet: FigEV1D
		Fig. EV1D Dot plot
			Control	Sickle cell anemia (SCA)
		TRIM10 mRNA expression level (arbitary units)	1.13464	1.61712
			1.14407	1.76544
			1.36387	2.2316
			1.39833	2.20493
			1.3979	1.69612
			1.18238	1.87595
			0.86337	1.7214
			1.33216	2.34951
			1.37884	2.27737
			1.31185	1.84469
		P-value Control vs SCA	1.94169e-06
		P-value summary	***
		Significantly different (P < 0.05)?	Yes
