# Supplementary material for: Stage-specific TRIM10 expression regulates erythroid maturation
Source: EMBO Rep. 2025 Oct 30;26(23):5982–6014. doi: 10.1038/s44319-025-00616-0 (PMC12678476; doi:10.1038/s44319-025-00616-0)
Supplement: Supplementary file 9 — EV Figures Source Data [file 44319_2025_616_MOESM9_ESM.zip › Figure EV1/EV1G/FigEV1G_Numerical_data.xlsx]

## Sheet: FigEV1G
		Fig. EV1G Bar graph
			HUDEP-2 Differentiation day
		HUDEP-2 Differentiation day	D0	D1	D2	D3	D4	D5	D6	D7	D8
		HBA1/GAPDH	1.05715	1.75282	3.08829	7.19835	10.696	11.98	11.7976	47.7764	72.09
			1.26987	1.55201	3.46025	5.61394	9.99268	11.5724	16.6627	49.1522	74.3105
			0.832487	1.5617	3.51077	7.24139	10.752	9.55978	16.9354	48.684	64.4439
		P-value (vs D0)		0.0161106	0.000233386	0.000513401	4.32082e-06	0.0001926	0.0133758	3.78201e-08	0.00182865
		HBB/GAPDH	0.971164	1.93112	3.47154	4.09535	5.84786	9.78719	23.7721	79.9933	156.887
			0.491542	1.83204	3.50356	5.07792	6.10321	9.89473	22.2562	84.4171	172.852
			2.03441	2.22433	3.10012	5.87671	7.20305	7.21921	23.8178	94.9806	138.906
		P-value (vs D0)		0.152679	0.00983102	0.0049982	0.00107033	0.00138158	5.5298e-06	0.00248256	0.00391186
		TRIM10a/GAPDH	0.987374	0.409414	0.505851	1.19151	1.34239	1.89847	3.62614	34.7444	31.6177
			0.9083	0.388503	0.456795	1.17871	1.33865	1.5406	3.88768	23.6786	31.4181
			1.11504	0.450887	0.515422	1.22827	1.41638	1.52824	3.23649	27.3025	31.2572
		P-value (vs D0)		0.000734964	0.00125007	0.0342339	0.00517417	0.00856953	0.000202416	0.013647	1.47097e-09
