# Supplementary material for: Stage-specific TRIM10 expression regulates erythroid maturation
Source: EMBO Rep. 2025 Oct 30;26(23):5982–6014. doi: 10.1038/s44319-025-00616-0 (PMC12678476; doi:10.1038/s44319-025-00616-0)
Supplement: Supplementary file 9 — EV Figures Source Data [file 44319_2025_616_MOESM9_ESM.zip › Figure EV2/EV2B/FigEV2B_Numerical_data.xlsx]

## Sheet: FigEV2B
			Fig. EV2B Graph
				D12 Cell population (%)
				DAPI+HbA-			DAPI-HbA+			DAPI+HbA+
				11.9048	12.2449	12.766	4.7619	6.12245	4.25532	83.3333	81.6326	82.9787
			Standard deviation (SD)	0.433756			0.965564			0.897215
			Total analyzed cell number (n)	Rep1	Rep2	Rep3
				42	49	47	Percentage
			DAPI+HbA-	5	6	6	11.9048	12.2449	12.766
			DAPI-HbA+	2	3	2	4.7619	6.12245	4.25532
			DAPI+HbA+	35	40	39	83.3333	81.6327	82.9787
