# Supplementary material for: Stage-specific TRIM10 expression regulates erythroid maturation
Source: EMBO Rep. 2025 Oct 30;26(23):5982–6014. doi: 10.1038/s44319-025-00616-0 (PMC12678476; doi:10.1038/s44319-025-00616-0)
Supplement: Supplementary file 9 — EV Figures Source Data [file 44319_2025_616_MOESM9_ESM.zip › Figure EV2/EV2F/FigEV2F_Numerical_data.xlsx]

## Sheet: FigEV2F
			Fig. EV2F Graph
				Myc-TRIM10a level (Surface, Median X)						Statistical analysis
			Normalized count (%)	Isotype Control			Myc-TRIM10a			P-value Isotype Control vs Myc-TRIM10a	P-value summary	Significantly different (P < 0.05)?
			Mock	2.62042	1.87594	2.35554	2.6782	1.90588	2.44329	0.862066	n.s.	No
			WT	2.11193	1.75368	2.08519	8.44306	7.83023	8.59444	1.72789e-05	***	Yes
			DRING	1.83098	1.83832	2.0691	7.22261	6.77423	7.59193	2.91694e-05	***	Yes
			DBB	1.61845	2.31832	1.89951	6.83428	7.03992	7.20363	2.47328e-05	***	Yes
			DCC	1.78155	2.09749	1.90052	5.56194	6.28844	5.57432	0.000112333	***	Yes
			DPRY/SPRY	1.76567	2.08584	2.30441	2.29264	2.10059	2.76981	0.255355	n.s.	No
										P-value WT vs DCC (Myc-TRIM10a)
										0.00177394	**	Yes
