# Supplementary material for: Stage-specific TRIM10 expression regulates erythroid maturation
Source: EMBO Rep. 2025 Oct 30;26(23):5982–6014. doi: 10.1038/s44319-025-00616-0 (PMC12678476; doi:10.1038/s44319-025-00616-0)
Supplement: Supplementary file 9 — EV Figures Source Data [file 44319_2025_616_MOESM9_ESM.zip › Figure EV3/EV3B/FigEV3B_Numerical_data.xlsx]

## Sheet: FigEV3B
Fig. EV3B Dot Plot
D0 (136 proteins identified)				D8 (134 proteins identified)				D12 (130 proteins identified)
	Log (Avg_sum_PEP_score)	Log (Avg_PSMs)			Log (Avg_sum_PEP_score)	Log (Avg_PSMs)			Log (Avg_sum_PEP_score)	Log (Avg_PSMs)
ACTB	5.87	6.30378		ACAT1	1.62199	1.32193		ACTA2	4.95462	4.64386
ADAR	1.20069	1		ACTB	7.1197	7.34873		ACTB	6.40476	5.91886
AHCY	1.74932	1.58496		ACTC1	5.48535	6.46761		AHCY	3.02627	2.32193
ALDOA	2.03931	1.32193		ACTN4	4.91874	3.75489		ANXA2	5.09969	4
ANXA2	3.69661	3.24793		AHCY	2.72247	2.16993		APOA1	5.01047	4.45943
ARG1	1.76893	1.58496		ALOX12B	2.82884	2.16993		APOA2	2.32654	1.80736
ATAD3B	2.23312	1.80736		ANXA2	5.41613	4.32193		ARG1	3.2177	2.70044
ATP5F1A	4.89183	4.16993		APOA1	2.98614	2.32193		ATP5F1A	5.17385	4.20945
ATP5F1B	2.83451	2.45943		ARG1	4.27001	3.52356		ATP5F1B	3.89234	2.58496
AZGP1	2.45982	1.80736		ATP5F1A	5.14639	4.16993		AZGP1	3.40136	3
CA1	2.15979	1.80736		AZGP1	2.4853	2		BLMH	1.84117	1.80736
CALML5	3.00881	2.16993		BLVRB	2.80199	2.32193		C1QB	2.20899	1.32193
CASP14	3.49908	2.80735		C1QB	2.87686	2.16993		C1QC	3.36933	2.16993
CCT3	1.43055	1		C1QC	3.62135	3.08746		CA1	3.88899	3.39232
CLPX	2.71995	1.58496		C3	4.31176	3.45943		CALML5	4.10685	3.32193
CLTC	2.70587	2.16993		CA1	4.48465	4.20945		CASP14	4.49688	3.85798
CSTA	3.64703	3		CALML5	3.69282	3		CAT	4.31288	3.24793
DCD	4.56523	3.64386		CAPN1	2.20461	1.58496		CLPX	2.67728	1.58496
DDX17	3.07776	2.58496		CAPZA2	2.79202	1.80736		COL1A1	2.89404	1.58496
DDX3X	3.08661	2.58496		CASP14	4.70429	4.08746		CSTA	2.73617	2.32193
DDX5	3.7675	3.32193		CAT	4.51665	3.45943		DCD	4.65429	3.90689
DIRAS2	1.86136	1.80736		CLTC	3.54591	2.70044		DDX17	2.91953	2.45943
DLST	1.42546	1.32193		CORO1C	4.20391	3.08746		DIRAS2	1.59	1
DSC1	3.65352	3		CSTA	3.98828	2.90689		DLST	2.20179	2
DSG1	4.74171	3.90689		CTSD	2.79961	2.16993		DSC1	5.14788	4.12928
DSG4	1.44069	1.32193		DCD	4.47453	3.85798		DSC3	1.81946	1.32193
DSP	5.69765	5.08746		DDX5	4.45082	3.58496		DSG1	6.36603	5.12928
DZIP1	0.442545	1.58496		DECR1	3.1407	1.80736		DSP	7.21612	6.2854
EEF1A1	4.40184	3.9542		DHX9	3.86121	2.80735		EEF1A1	4.35339	3.75489
EEF2	3.95661	3.08746		DLAT	3.84318	3.39232		EEF1A2	2.25972	1.80736
EIF2S3	2.88303	2.45943		DSC1	5.65727	4.88264		EEF2	1.99964	1.58496
EIF4A3	2.08831	1.80736		DSC3	3.19164	2		FABP5	4.42385	3.32193
ENO1	2.29396	1.80736		DSG1	6.85199	5.79442		FCGR1A	2.37879	1.58496
FABP5	3.57028	2.70044		DSP	8.05403	7.21917		FECH	1.79286	1.32193
FARSA	1.39039	1		ECM1	2.4721	1.32193		FLG	3.97012	3.32193
FCGR1A	3.21467	2.45943		EEF1A1	5.15617	4.24793		FLG2	4.5602	3.32193
FLG	3.04019	2.45943		EIF4A1	2.15267	2		FLOT1	3.37907	2.32193
FLG2	4.1132	2.90689		ENO1	2.90091	2.32193		FLOT2	3.75323	2.80735
FLOT1	2.1035	1.58496		FABP5	3.83173	3.16993		GAPDH	4.99395	3.45943
FLOT2	2.0351	1.58496		FCGR1A	4.89327	3.70044		GGCT	2.68403	2
GAPDH	3.95457	3.24793		FLG	5.20185	4.08746		H1-3	1.68145	1
GRN	1.83025	1.58496		FLG2	4.63828	2.90689		H2BC11	4.29116	3.16993
GTF2I	3.0306	2.45943		FLII	3.92424	3.24793		H4C1; H4C11; H4C12; H4C13; H4C14; H4C15; H4C16; H4C2; H4C3; H4C4; H4C5; H4C6; H4C8; H4C9	5.2032	4.83289
H1-5	2.51071	2		GAPDH	5.0834	4.16993		HBA1; HBA2	6.40087	6.55459
H2AX	1.83613	1.58496		GGCT	3.28259	2.45943		HBB	7.13552	7.04439
H2BC11	2.23772	2		H1-3	4.05975	3.39232		HBD	5.71786	5.75489
H3C1; H3C10; H3C11; H3C12; H3C2; H3C3; H3C4; H3C6; H3C7; H3C8	1.85878	1.58496		H1-5	3.68796	2.90689		HNRNPA2B1	3.03342	2.70044
H4C1; H4C11; H4C12; H4C13; H4C14; H4C15; H4C16; H4C2; H4C3; H4C4; H4C5; H4C6; H4C8; H4C9	4.27243	3.58496		H2BC11	2.46689	2		HNRNPC	3.0525	2.16993
HBB	6.82395	5.87036		H4C1; H4C11; H4C12; H4C13; H4C14; H4C15; H4C16; H4C2; H4C3; H4C4; H4C5; H4C6; H4C8; H4C9	4.57637	3.75489		HNRNPD	2.42062	1.32193
HNRNPA1	3.01239	2.45943		HAL	2.58749	1.80736		HNRNPDL	1.54201	1
HNRNPA2B1	2.1614	1.58496		HBB	4.67706	4.16993		HNRNPM	3.97591	2.70044
HNRNPC	2.41278	1.80736		HMBS	1.50411	1.32193		HNRNPU	3.62041	3
HNRNPF	3.19117	2.70044		HNRNPA1	3.90521	2.80735		HRNR	6.91493	5.26679
HNRNPH1	2.74287	2.45943		HNRNPA2B1	2.72137	2.16993		HSP90AA1	4.72925	3.58496
HNRNPK	2.67909	1.80736		HNRNPA3	2.10417	1.58496		HSP90AB1	4.8653	3.52356
HNRNPM	3.6985	2.70044		HNRNPC	2.74932	2.16993		HSPA1B	5.01656	3.80735
HNRNPU	4.52541	3.64386		HNRNPD	1.78806	1.32193		HSPA5	6.12324	5.18982
HRNR	5.88416	4.45943		HNRNPK	2.09474	1.80736		HSPA8	5.25754	4.2854
HSP90AA1	4.97189	4.04439		HNRNPM	3.86879	2.70044		HSPA9	6.18012	5.12928
HSP90AB1	5.07491	4.20945		HNRNPU	4.58237	3.70044		HSPB1	3.3302	2.16993
HSP90B1	2.82161	2.32193		HNRNPUL1	2.64501	2		HSPD1	4.25905	3.16993
HSPA5	5.98946	5.30378		HRNR	7.34524	5.62936		IDH2	2.25142	1.58496
HSPA8	5.5224	4.80736		HSP90AA1	4.84815	4		JUP	5.8666	4.75489
HSPA9	5.89007	5.22882		HSP90AB1	5.16324	4.16993		LAMP1	1.86572	1
HSPB1	1.40299	1.32193		HSPA1B	4.95394	4.04439		LCN1	3.32611	2.58496
HSPD1	3.34177	2.58496		HSPA5	4.567	3.85798		LGALS7; LGALS7B	1.67875	1
IQGAP1	1.5363	1.32193		HSPA8	6.00965	4.93074		LMNA	4.98436	3.90689
JUP	4.08351	3.32193		HSPA9	5.97766	4.97728		LMNB1	2.79202	2.16993
LCN1	3.1959	2.32193		HSPB1	3.78728	3.24793		LRRC9	1.40381	1
LGALS9B	2.42988	1.80736		HSPD1	3.75018	2.45943		LYZ	3.24831	2.45943
LMNA	3.72661	3.08746		IMMT	2.36695	1.58496		MAT2A	3.45141	2.70044
LRRC9	0.97563	1		JUP	6.7289	5.82018		MYH10	6.54314	5.59991
LTF	2.15007	1.80736		LIMA1	4.24971	3.39232		MYH9	6.99567	6.09803
LYZ	2.80157	2.16993		LMNA	3.98454	3.32193		MYL12B	3.14454	2.58496
MAT2A	3.58183	2.90689		LRRFIP2	4.04915	3		MYL6	4.23791	3.52356
MCM3	2.00432	1.32193		MCM5	2.90506	2.16993		NCCRP1	2.72367	2
MCM5	2.21195	1.80736		MCM7	3.38647	2.70044		NCL	4.40861	3.39232
MYH10	7.36747	6.66534		MYH10	9.28861	8.56796		NPM1	1.94598	1.32193
MYH9	7.77305	7.16993		MYH9	9.76085	9.43879		PABPC1	4.27813	3.24793
MYL12B	3.09643	3.08746		MYL4	4.36152	3.90689		PABPC4	2.82487	2.16993
MYL6B	1.11969	1		MYL6	4.44009	3.9542		PC	1.36401	1
NACA	2.4194	1.58496		MYO18A	6.1909	5		PCMT1	3.31636	3.08746
NCL	5.03142	4.52356		MYO1C	2.89792	2.32193		PGAM1	2.15478	1.58496
NPM1	2.87125	2.32193		MYO1D	4.15393	3.52356		PGK1	2.75841	1.80736
OAT	1.11237	1		NCL	4.84677	4.24793		PHB1	2.38156	1.80736
PABPC1	3.07596	2.45943		PABPC1	4.19495	3.24793		PKP1	4.2541	3.08746
PCBP1	2.59956	1.80736		PCMT1	4.11886	3.52356		POLDIP3	4.00383	3.08746
PCMT1	3.29359	3		PDHA1	2.91743	2.45943		POTEF	2.64893	2.32193
PHB1	1.55778	1.58496		PHB1	3.06229	2.45943		PRDX1	3.61606	2.90689
PHB2	2.80962	2		PKP1	4.98507	4.12928		PRDX2	4.12043	3.58496
PIP	1.7205	1.32193		POF1B	2.80043	2.16993		PRSS3	3.07647	2
PKP1	2.73898	2		POLDIP3	4.46522	3.70044		RAN	3.65621	2.80735
POLDIP3	3.78518	3		PRDX1	3.93499	3.39232		RBM14	2.34596	1.80736
POTEF	3.30078	2.58496		PRDX2	3.64472	3.39232		RPL11	0.928655	1.32193
PRDX2	1.93319	1.58496		PRDX6	1.9835	1.32193		RPL22	1.84499	1.32193
PRSS3	3.07245	2		RAN	2.95457	2.45943		RPL23	1.55631	2
PSPC1	1.90246	1		RBM14	3.36114	2.58496		RPL31	1.24732	1
RACK1	2.19377	1.58496		RBMX	2.61165	1.80736		RPLP0	3.19425	2.70044
RAN	2.01096	1.80736		RPA1	4.02684	2.90689		RPS10P5	2.24884	1
RNH1	2.94345	2.16993		RPL10	3.0798	2.32193		RPS16	3.00827	2.45943
RPL11	1.00468	1.58496		RPL10A	3.1211	2.70044		RPS18	3.90607	3.24793
RPL22	1.13093	1		RPL13	2.60549	2		RPS19	3.60845	3
RPL26	1.62667	1.32193		RPL5	1.88401	1.32193		RPS20	2.55618	2.16993
RPL5	1.4769	1		RPL8	2.27292	2		RPS25	2.93036	2.32193
RPLP0	4.23756	3.70044		RPLP0	4.02516	3.32193		RPS26	1.70907	1.58496
RPS14	1.40381	1.32193		RPS25	2.47768	2		RPS27A	3.0635	2.45943
RPS15A	1.61706	1.32193		RPS27A	3.75125	3		RPS3	3.32056	2.70044
RPS18	4.07852	3.24793		RPS3	5.21111	4.85798		RPS3A	1.86552	1.58496
RPS25	2.55397	2		RPS4X	3.43136	2.90689		S100A8	3.67407	3.16993
RPS27A	2.21583	1.58496		RPS8	3.39623	2.58496		SBSN	3.53785	2.16993
RPS3	4.00993	3.64386		S100A8	2.73466	2		SERPINB12	3.18015	2.70044
RPS3A	2.92039	2		SBSN	3.40463	2		SERPINB3	2.23772	1.58496
RUVBL2	3.00117	2.32193		SERPINB12	4.65475	3.80735		SFPQ	2.07159	1.58496
S100A7	2.97499	2.16993		SERPINB3	2.85689	2.58496		SLC4A1	1.95438	1.32193
S100A8	4.08691	3.24793		SFPQ	3.58087	2.58496		SNRPD3	2.99729	2.70044
SERPINB12	3.41691	2.90689		SPECC1L	3.31172	2.32193		STOML2	2.6903	1.80736
SERPINB3	1.29983	1		SPTA1	4.09123	3.16993		TALDO1	2.98249	2.45943
SFPQ	3.38343	2.70044		SPTB	3.32243	2.70044		TFRC	4.47275	3.39232
SLC25A5	1.66971	1.32193		TALDO1	1.98295	1.80736		TGM1	2.59896	1.80736
SMARCA1	1.32337	1		TFRC	4.60721	3.90689		TGM3	4.68215	3.80735
SNRPD2	1.21506	1		TGM1	3.52193	2.58496		TPI1	3.50887	2.32193
STOML2	3.16495	2.45943		TGM3	4.50637	3.90689		TPM1	4.36064	3.64386
TALDO1	2.05814	1.58496		TMOD1	2.52757	2		TRIM10	5.84907	5.10852
TFRC	4.37306	3.52356		TMOD3	3.01757	2.32193		TRIM21	3.60555	2.70044
TGM3	3.69081	3.16993		TPI1	2.514	1.58496		TUBA1B	4.68698	3.58496
TPM3	3.87524	2.90689		TPM1	6.40163	5.90689		TUFM	2.46258	1.80736
TRIM10	1.95289	1.32193		TPM3	5.99432	5.37504		TXN	4.38812	3.24793
TRIM21	3.59449	3.08746		TRIM10	4.97373	4.16993		XRCC6	2.70741	1.80736
TRIM28	2.03738	1.32193		TUBA1B	4.31998	3.45943		YWHAB	3.41115	2.45943
TUBA1B	4.11919	3.32193		TUBB	5.27771	5.26679		YWHAZ	3.81245	2.90689
TUBB	3.97756	4		TXN	3.56468	2.32193
TUBB4B	3.82894	3.9542		XRCC5	3.49831	2.58496
TUFM	2.81793	2.16993		XRCC6	3.98673	3.45943
TXN	3.97375	3.08746		YWHAZ	3.5114	2.70044
VIM	5.3319	4.83289
YWHAZ	1.25096	1
