# Supplementary material for: Stage-specific TRIM10 expression regulates erythroid maturation
Source: EMBO Rep. 2025 Oct 30;26(23):5982–6014. doi: 10.1038/s44319-025-00616-0 (PMC12678476; doi:10.1038/s44319-025-00616-0)
Supplement: Supplementary file 9 — EV Figures Source Data [file 44319_2025_616_MOESM9_ESM.zip › Figure EV3/EV3C/FigEV3C_Numerical_data.xlsx]

## Sheet: FigEV3C
		Fig. EV3C Heatmap
			Log2 (TPM+1)
		HUDEP-2 Differentiation day		D0	D1	D2	D3	D4	D5	D6	D7	D8	D12
		Complement	C1QA	0	0	0	0	0	0	0	0	0	0
			C1QB	0	0	0	0	0	0	0	0	0	0
			C1QC	0	0	0	0	0	0	0	0	0	0
			C1QL1	0	0	0.046076	0	0.10276	0.09681	0.145894	0.27838	0.212715	0
			C1QL2	0	0	0	0	0	0	0	0	0	0
			C1QL3	0	0.16358	0.125654	0	0	0	0	0	0	0
			C1QL4	0	0.114319	0	0	0	0	0	0.088219	0.091972	0.026801
			C1R	0	0.093612	0.045384	0	0	0.031692	0.0325	0	0.124909	0
			C1RL	0.33204	1.23026	1.91387	1.22525	0	0	0.110508	0.056704	0.694072	0
			C1S	0	0	0	0	0	0	0	0	0	0
			C2	0	0	0	0	0.143561	0	0	0.059732	0.008701	0
			C3	0	0.205718	0.084923	0.387983	0.214719	0.139141	0.150582	0.078511	0.033357	0.115266
			C4A	0.44456	0.335886	0.274213	0.33528	0.395655	0.391584	0.462065	0.489656	0.399486	0.895699
			C4B	0.359983	0.323927	0.216665	0.241229	0.282296	0.325073	0.408387	0.322638	0.333734	0.808079
			C5	0.116197	0.241369	0.436709	0.601523	0.943417	1.24527	1.50149	2.37052	3.48014	3.07993
			C6	0	0	0	0	0	0	0	0	0	0
			C7	0	0	0	0	0	0	0	0	0	0
			C8A	0	0	0	0	0	0	0	0	0	0
			C8B	0	0	0	0	0	0	0	0	0	0
			C8G	1.02509	1.28343	0.621251	0.831919	0.467747	0.47691	0.52193	0.393158	0.365469	0.16949
			C9	0	0	0	0	0	0	0	0	0	0
		Complement receptor	CR1L	0.456921	0.618188	1.36782	2.34225	2.85628	3.32135	3.49848	4.07898	4.15912	2.81492
			CR1	0.068257	0.116297	0.146302	0.098766	0.062586	0.109197	0.10766	0.151126	0.357564	0.358495
			CR2	0.226162	0.077711	0.498449	0.330288	0.348927	0.336121	0.4689	0.256404	0.351291	1.01327
			LAIR1	0	0	0	0	0	0	0	0	0	0
			LAIR2	0	0.52806	0	0	0	0	0	0	0	0
			C3AR1	0	0	0.001253	0	0.310782	0	0.122316	0	0	0
			C5AR1	0.127447	0.518885	0.158786	0.124678	0	0	0.053109	0.126567	0.090249	1.19078
			C5AR2	0.411975	1.46691	0.30471	0.151307	0.128383	0.031222	0	0.146723	0	0.592941
