# Supplementary material for: Stage-specific TRIM10 expression regulates erythroid maturation
Source: EMBO Rep. 2025 Oct 30;26(23):5982–6014. doi: 10.1038/s44319-025-00616-0 (PMC12678476; doi:10.1038/s44319-025-00616-0)
Supplement: Supplementary file 9 — EV Figures Source Data [file 44319_2025_616_MOESM9_ESM.zip › Figure EV3/EV3E/FigEV3E_Numerical_data.xlsx]

## Sheet: FigEV3E
	Fig. EV3E Graph
		C1q+ cell count (Intracellular, %)
	HUDEP-2 Differentiation day	D0			D8
	Isotype Control	5.47833	13.0826	4.98774	2.82093	6.13246	2.82093
	Anti-C1q	26.8602	26.1652	20.1554	69.1742	112.837	117.989
	P-value Isotype Control vs Anti-C1q (D8)				0.0245189
	P-value D0 vs D8 (Anti-C1q)	0.0373173
	P-value summary	*			*
	Significantly different (P < 0.05)?	Yes			Yes
