# Supplementary material for: Stage-specific TRIM10 expression regulates erythroid maturation
Source: EMBO Rep. 2025 Oct 30;26(23):5982–6014. doi: 10.1038/s44319-025-00616-0 (PMC12678476; doi:10.1038/s44319-025-00616-0)
Supplement: Supplementary file 9 — EV Figures Source Data [file 44319_2025_616_MOESM9_ESM.zip › Figure EV3/EV3G/FigEV3G_Numerical_data.xlsx]

## Sheet: FigEV3G
		Fig. EV3G Line graph
			Cell number (×105)
		sgControl	D2	D4	D6	D8
		#1	16	13.5	12	10.5
		#2	16.5	15	13	9
		#3	14	14	11.5	8
		Average	15.5	14.1667	12.1667	9.16667
		SD	0.763763	0.440959	0.440959	0.726483
		sgTRIM10	D2	D4	D6	D8
		#1	16	12.5	10.5	6
		#2	15	12	9.5	7
		#3	15.5	11	11	5
		Average	15.5	11.8333	10.3333	6
		SD	0.288675	0.440959	0.440959	0.57735
		P-value Isotype sgControl vs sgTRIM10	1	0.0200921	0.0423945	0.0269653
		P-value summary	n.s.	*	*	*
		Significantly different (P < 0.05)?	No	Yes	Yes	Yes
