# Supplementary material for: Stage-specific TRIM10 expression regulates erythroid maturation
Source: EMBO Rep. 2025 Oct 30;26(23):5982–6014. doi: 10.1038/s44319-025-00616-0 (PMC12678476; doi:10.1038/s44319-025-00616-0)
Supplement: Supplementary file 9 — EV Figures Source Data [file 44319_2025_616_MOESM9_ESM.zip › Figure EV4/EV4A/FigEV4A_Numerical_data.xlsx]

## Sheet: FigEV4A
		Fig. EV4A Line graph
			Cell number (×105)
		Normal serum	D2	D4	D6	D8
		#1	14	13	11	9
		#2	16	15	9	7
		#3	14	12	10	8
		Average	14.6667	13.3333	10	8
		SD	0.666667	0.881917	0.57735	0.57735
		C1q-depleted serum	D2	D4	D6	D8
		#1	15	14	11	9
		#2	16	15	12	7
		#3	14	12	10	7
		Average	15	13.6667	11	7.66667
		SD	0.57735	0.881917	0.57735	0.666667
