# Supplementary material for: Stage-specific TRIM10 expression regulates erythroid maturation
Source: EMBO Rep. 2025 Oct 30;26(23):5982–6014. doi: 10.1038/s44319-025-00616-0 (PMC12678476; doi:10.1038/s44319-025-00616-0)
Supplement: Supplementary file 9 — EV Figures Source Data [file 44319_2025_616_MOESM9_ESM.zip › Figure EV5/EV5C/FigEV5C_Numerical_data.xlsx]

## Sheet: FigEV5C
			Fig. EV5C Graph
				TRIM10b Distribution (%) in Fig. 7I
				Cytosolic diffuse			Cytosolic aggregated
			WT	54.2636	52.2522	52.3077	45.7364	47.7478	47.6923
			Standard deviation (SD)	1.14557			1.14557
			DR	55.4622	51.5873	52.1367	44.5378	48.4127	47.8633
			Standard deviation (SD)	2.09663			2.09663
			DBB	56.6667	55.0847	59.3496	43.3333	44.9153	40.6504
			Standard deviation (SD)	2.15598			2.15598
			DCC	56.5891	54.4715	50.3937	43.4109	45.5285	49.6063
			Standard deviation (SD)	3.14899			3.14899
			DP/S	86.9565	91.8699	92.5234	13.0435	8.13008	7.47664
			Standard deviation (SD)	3.04298			3.04298
